# Supplementary material for: Plasmids Shaped the Recent Emergence of the Major Nosocomial Pathogen Enterococcus faecium
Source: mBio. 2020 Feb 11;11(1):e03284-19. doi: 10.1128/mBio.03284-19 (PMC7018651; doi:10.1128/mBio.03284-19)
Supplement: DATA SET S1 [file mBio.03284-19-sd001.xlsx]

## Sheet: Metadata
ID	CladeA1	Strain.code	year	country.of.isolation	City_Region	isolation.source	isolation.site	source_characteristic	Hospital	Hospital2	Remark.hospital	Lat.Long	empty	MLST	postBNGBAPS.1	postBNGBAPS.2(SC)	postBNGBAPS.3	Van.res	vanco.gene	in.silico_van_gene	Study	Tree.Jukka
E0029	No	Pig 219	1992	GBR		Pig	Faeces	Pig				55.378051;-3.435973	NA	6	6	29	96	1	vanA	vanA	Jordens	1
E0059	No	9600220	1996	NLD		Non-hospitalized person	Faeces	Non-hospitalized person				52.132633;5.291266	NA	1122	6	30	99	1	vanA	vanA	NIVEL	1
E0060	No	9600224	1996	NLD		Non-hospitalized person	Faeces	Non-hospitalized person				52.132633;5.291266	NA	147	6	30	99	1	vanA	vanA	NIVEL	1
E0066	No	9600253	1997	NLD		Non-hospitalized person	Faeces	Non-hospitalized person				52.132633;5.291266	NA	6	6	29	96	1	vanA	vanA	NIVEL	1
E0069	No	9600266	1997	NLD		Non-hospitalized person	Faeces	Non-hospitalized person				52.132633;5.291266	NA	6	6	29	98	1	vanA	vanA	NIVEL	1
E0070	No	9600276	1997	NLD		Non-hospitalized person	Faeces	Non-hospitalized person				52.132633;5.291266	NA	374	6	30	100	1	vanA	vanA	NIVEL	1
E0084	No	9600291	1997	NLD		Non-hospitalized person	Faeces	Non-hospitalized person				52.132633;5.291266	NA	5	6	30	100	1	vanA	vanA	NIVEL	1
E0088	No	9700196	1997	NLD		Non-hospitalized person	Faeces	Non-hospitalized person				52.132633;5.291266	NA	25	5	24	78	1	vanA	vanA	NIVEL	1
E0092	No	9700228	1997	NLD		Non-hospitalized person	Faeces	Non-hospitalized person				52.132633;5.291266	NA	6	6	29	98	1	vanA	vanA	NIVEL	1
E0097	No	9700323	1997	NLD		Non-hospitalized person	Faeces	Non-hospitalized person				52.132633;5.291266	NA	92	2	7	24	0	None	None	NIVEL	1
E0098	No	9700324	1997	NLD		Non-hospitalized person	Faeces	Non-hospitalized person				52.132633;5.291266	NA	19	3	11	41	0	None	None	NIVEL	1
E0107	No	9700336	1997	NLD		Non-hospitalized person	Faeces	Non-hospitalized person				52.132633;5.291266	NA	995	8	38	120	0	None	None	NIVEL	1
E0114	No	9700335	1997	NLD		Non-hospitalized person	Faeces	Non-hospitalized person				52.132633;5.291266	NA	1125	5	24	78	0	None	None	NIVEL	1
E0128	No	W31	1996	NLD	Weert	Non-hospitalized person	Faeces	Non-hospitalized person				51.243941;5.714222	NA	82	5	25	82	1	vanA	vanA	vd Bogaard	1
E0129	No	H10	1996	NLD	Heerlen	Non-hospitalized person	Faeces	Non-hospitalized person				50.888174;5.979499	NA	6	6	29	98	1	vanA	vanA	vd Bogaard	1
E0130	No	H15	1996	NLD	Heerlen	Non-hospitalized person	Faeces	Non-hospitalized person				50.888174;5.979499	NA	6	6	29	96	1	vanA	vanA	SagA	1
E0131	No	H17	1996	NLD	Heerlen	Non-hospitalized person	Faeces	Non-hospitalized person				50.888174;5.979499	NA	5	6	30	101	1	vanA	vanA	vd Bogaard	1
E0135	No	R2	1996	NLD	Roermond	Non-hospitalized person	Faeces	Non-hospitalized person				51.191320;5.987772	NA	6	6	29	96	1	vanA	vanA	SagA	1
E0138	No	R20	1996	NLD	Roermond	Non-hospitalized person	Faeces	Non-hospitalized person				51.191320;5.987772	NA	6	6	29	98	1	vanA	vanA	vd Bogaard	1
E0139	No	R24	1996	NLD	Roermond	Non-hospitalized person	Faeces	Non-hospitalized person				51.191320;5.987772	NA	6	6	29	96	1	vanA	vanA	vd Bogaard	1
E0142	No	A2	1996	NLD		Pig	Faeces	Pig				52.132633;5.291266	NA	6	6	29	96	1	vanA	vanA	vd Bogaard	1
E0144	No	A16	1996	NLD		Pig	Faeces	Pig				52.132633;5.291266	NA	6	6	29	96	1	vanA	vanA	vd Bogaard	1
E0149	No	M7	1996	NLD		Pig	Faeces	Pig				52.132633;5.291266	NA	6	6	29	96	1	vanA	vanA	vd Bogaard	1
E0150	No	M11	1996	NLD		Pig	Faeces	Pig				52.132633;5.291266	NA	6	6	29	96	1	vanA	vanA	vd Bogaard	1
E0151	No	O12	1996	NLD		Pig	Faeces	Pig				52.132633;5.291266	NA	5	6	30	99	1	vanA	vanA	vd Bogaard	1
E0155	Yes	VS2	1995	USA	Chicago	Hospitalized patient	Faeces	Hospitalized patient	Cook County Health and Hospitals System	CCHH		41.872528;-87.675505	NA	17	1	3	9	1	vanA	vanA/vanB	de Been REC	1
E0227	No	9600188	1996	NLD		Non-hospitalized person	Faeces	Non-hospitalized person				52.132633;5.291266	NA	6	6	29	96	1	vanA	vanA	NIVEL	1
E0300	Yes	Detroit 12	1994	USA	Detroit	Hospitalized patient	Urine	Hospitalized patient				42.331427;-83.045754	NA	20	3	10	37	1	vanA	vanA	Innositol	1
E0323	No	HH 9747 1121	1997	FRA	Lyon	Hospitalized patient	Faeces	Hospitalized patient				45.764043;4.835659	NA	79	5	24	78	1	vanA	vanA	SagA	1
E0397	No	9800143 1	1998	NLD		Non-hospitalized person	Faeces	Non-hospitalized person				52.132633;5.291266	NA	29	5	26	85	0	None	vanA	NIVEL	1
E0429	No	SK28	1997	NLD		Chicken	Faeces	Poultry				52.132633;5.291266	NA	8	5	24	78	1	vanA	vanA	vd Bogaard	1
E0446	No	SK29	1997	NLD		Chicken	Faeces	Poultry				52.132633;5.291266	NA	13	7	36	116	1	vanA	vanA	vd Bogaard	1
E0447	No	SK30	1997	NLD		Chicken	Faeces	Poultry				52.132633;5.291266	NA	13	7	36	116	1	vanA	vanA	vd Bogaard	1
E0449	No	SK36	1997	NLD		Chicken	Faeces	Poultry				52.132633;5.291266	NA	8	5	24	78	1	vanA	vanA	vd Bogaard	1
E0450	No	SK37	1997	NLD		Chicken	Faeces	Poultry				52.132633;5.291266	NA	14	5	24	79	1	vanA	vanA	vd Bogaard	1
E0451	No	SK39	1997	NLD		Chicken	Faeces	Poultry				52.132633;5.291266	NA	12	5	25	81	1	vanA	vanA	vd Bogaard	1
E0452	No	SK40	1997	NLD		Chicken	Faeces	Poultry				52.132633;5.291266	NA	11	5	24	79	1	vanA	vanA	vd Bogaard	1
E0453	No	SK41	1997	NLD		Chicken	Faeces	Poultry				52.132633;5.291266	NA	8	5	24	78	1	vanA	vanA	vd Bogaard	1
E0454	No	SK42	1997	NLD		Chicken	Faeces	Poultry				52.132633;5.291266	NA	10	5	24	78	1	vanA	vanA	vd Bogaard	1
E0455	No	SK44	1997	NLD		Chicken	Faeces	Poultry				52.132633;5.291266	NA	13	7	36	116	1	vanA	vanA	vd Bogaard	1
E0457	No	SK48	1997	NLD		Chicken	Faeces	Poultry				52.132633;5.291266	NA	8	5	24	78	1	vanA	vanA	vd Bogaard	1
E0460	No	Hond 1		NLD		Dog	Faeces	Pet				52.132633;5.291266	NA	1126	5	26	85	1	vanA	vanA	v Belkum	1
E0461	No	Hond 2	1996	NLD		Dog	Faeces	Pet				52.132633;5.291266	NA	23	2	7	25	1	vanA	vanA	v Belkum	1
E0462	No	Hond 1	1996	NLD		Dog	Faeces	Pet				52.132633;5.291266	NA	24	5	28	93	1	vanA	vanA	v Belkum	1
E0463	No	Hond 2a	1996	NLD		Dog	Faeces	Pet				52.132633;5.291266	NA	27	5	28	93	1	vanA	vanA	v Belkum	1
E0470	Yes	TY286	1999	NLD	Amsterdam	Hospitalized patient	0	Hospitalized patient	VU Medical Center	VUMedicalCenter		52.334571;4.859816	NA	16	1	3	11	1	vanA	vanA	SagA	1
E0498	No	Hond 2		NLD		Dog	Faeces	Pet				52.132633;5.291266	NA	1127	2	7	25	1	vanA	vanA	v Belkum	1
E0548	No	EM 81	1996	NLD	Weert	Pig	Faeces	Pig				51.243941;5.714222	NA	6	6	29	96	1	vanA	vanA	vd Bogaard	1
E0550	No	EM 83	1996	NLD	Weert	Pig	Faeces	Pig				51.243941;5.714222	NA	6	6	29	96	1	vanA	vanA	vd Bogaard	1
E0553	No	EM 86	1996	NLD	Weert	Pig	Faeces	Pig				51.243941;5.714222	NA	6	6	29	96	1	vanA	vanA	vd Bogaard	1
E0555	No	EM 88	1996	NLD	Weert	Pig	Faeces	Pig				51.243941;5.714222	NA	952	6	30	99	1	vanA	vanA	vd Bogaard	1
E0559	No	EM 223	1996	NLD	Weert	Pig	Faeces	Pig				51.243941;5.714222	NA	6	6	29	96	1	vanA	vanA	vd Bogaard	1
E0563	No	EM 237	1996	NLD	Weert	Pig	Faeces	Pig				51.243941;5.714222	NA	6	6	29	98	1	vanA	vanA	vd Bogaard	1
E0565	No	EM 239	1996	NLD	Weert	Pig	Faeces	Pig				51.243941;5.714222	NA	6	6	29	96	1	vanA	vanA	vd Bogaard	1
E0567	No	EM 241	1996	NLD	Weert	Pig	Faeces	Pig				51.243941;5.714222	NA	6	6	29	96	1	vanA	vanA	vd Bogaard	1
E0571	No	EM 245	1996	NLD	Weert	Pig	Faeces	Pig				51.243941;5.714222	NA	6	6	29	96	1	vanA	vanA	vd Bogaard	1
E0574	No	EM 248	1996	NLD	Weert	Pig	Faeces	Pig				51.243941;5.714222	NA	6	6	29	96	1	vanA	vanA	vd Bogaard	1
E0577	No	EM 379	1996	NLD	Weert	Pig	Faeces	Pig				51.243941;5.714222	NA	6	6	29	96	1	vanA	vanA	vd Bogaard	1
E0579	No	EM 383	1996	NLD	Weert	Pig	Faeces	Pig				51.243941;5.714222	NA	6	6	29	96	1	vanA	vanA	vd Bogaard	1
E0583	No	EM 389	1996	NLD	Weert	Pig	Faeces	Pig				51.243941;5.714222	NA	5	6	30	101	1	vanA	vanA	vd Bogaard	1
E0584	No	EM 391	1996	NLD	Weert	Pig	Faeces	Pig				51.243941;5.714222	NA	1128	6	33	109	1	vanA	vanA	vd Bogaard	1
E0587	No	EM 396	1996	NLD	Weert	Pig	Faeces	Pig				51.243941;5.714222	NA	6	6	29	96	1	vanA	vanA	vd Bogaard	1
E0589	No	EM 399	1996	NLD	Weert	Pig	Faeces	Pig				51.243941;5.714222	NA	6	6	29	96	1	vanA	vanA	vd Bogaard	1
E0592	No	EM 418	1996	NLD	Weert	Pig	Faeces	Pig				51.243941;5.714222	NA	6	6	29	98	1	vanA	vanA	vd Bogaard	1
E0595	No	EM 424	1996	NLD	Weert	Pig	Faeces	Pig				51.243941;5.714222	NA	5	6	30	99	1	vanA	vanA	vd Bogaard	1
E0597	No	EM 428	1996	NLD	Weert	Pig	Faeces	Pig				51.243941;5.714222	NA	147	6	30	99	1	vanA	vanA	vd Bogaard	1
E0601	No	EM 450	1996	NLD	Weert	Pig	Faeces	Pig				51.243941;5.714222	NA	6	6	29	96	1	vanA	vanA	vd Bogaard	1
E0603	No	EM 454	1996	NLD	Weert	Pig	Faeces	Pig				51.243941;5.714222	NA	6	6	29	96	1	vanA	vanA	vd Bogaard	1
E0607	No	EM 467	1996	NLD	Weert	Pig	Faeces	Pig				51.243941;5.714222	NA	6	6	29	96	1	vanA	vanA	vd Bogaard	1
E0610	No	EM 473	1996	NLD	Weert	Pig	Faeces	Pig				51.243941;5.714222	NA	6	6	29	96	1	vanA	vanA	vd Bogaard	1
E0613	No	EM 497	1996	NLD	Weert	Pig	Faeces	Pig				51.243941;5.714222	NA	6	6	29	98	1	vanA	vanA	vd Bogaard	1
E0616	No	EM 505	1996	NLD	Weert	Pig	Faeces	Pig				51.243941;5.714222	NA	6	6	29	96	1	vanA	vanA	vd Bogaard	1
E0619	No	EM 513	1996	NLD	Weert	Pig	Faeces	Pig				51.243941;5.714222	NA	137	6	33	107	1	vanA	vanA	vd Bogaard	1
E0622	No	EM 519	1996	NLD	Weert	Pig	Faeces	Pig				51.243941;5.714222	NA	1129	6	30	99	1	vanA	vanA	vd Bogaard	1
E0625	No	EM 552	1996	NLD	Weert	Pig	Faeces	Pig				51.243941;5.714222	NA	6	6	29	98	1	vanA	vanA	vd Bogaard	1
E0628	No	EM 563	1996	NLD	Weert	Pig	Faeces	Pig				51.243941;5.714222	NA	6	6	29	96	1	vanA	vanA	vd Bogaard	1
E0631	No	EM 573	1996	NLD	Weert	Pig	Faeces	Pig				51.243941;5.714222	NA	6	6	29	96	1	vanA	vanA	vd Bogaard	1
E0633	No	EM 580	1996	NLD	Weert	Pig	Faeces	Pig				51.243941;5.714222	NA	6	6	29	96	1	vanA	vanA	vd Bogaard	1
E0637	No	EM 591	1996	NLD	Weert	Pig	Faeces	Pig				51.243941;5.714222	NA	6	6	29	96	1	vanA	vanA	vd Bogaard	1
E0638	No	EM 593	1996	NLD	Weert	Pig	Faeces	Pig				51.243941;5.714222	NA	6	6	29	96	1	vanA	vanA	vd Bogaard	1
E0639	No	EM 597	1996	NLD	Weert	Pig	Faeces	Pig				51.243941;5.714222	NA	278	6	30	99	1	vanA	vanA	vd Bogaard	1
E0642	No	EM 604	1996	NLD	Weert	Pig	Faeces	Pig				51.243941;5.714222	NA	650	6	30	99	1	vanA	vanA	vd Bogaard	1
E0643	No	SV 12	1999	NLD	Weert	Pig	Faeces	Pig				51.243941;5.714222	NA	6	6	29	96	1	vanA	vanA	vd Bogaard	1
E0645	No	SV 20	1999	NLD	Weert	Pig	Faeces	Pig				51.243941;5.714222	NA	185	6	30	99	1	vanA	vanA	vd Bogaard	1
E0646	No	SV 21	1999	NLD	Weert	Pig	Faeces	Pig				51.243941;5.714222	NA	6	6	29	96	1	vanA	vanA	vd Bogaard	1
E0647	No	SV 24	1999	NLD	Weert	Pig	Faeces	Pig				51.243941;5.714222	NA	6	6	29	98	1	vanA	vanA	vd Bogaard	1
E0649	No	SV 37	1999	NLD	Weert	Pig	Faeces	Pig				51.243941;5.714222	NA	5	6	30	99	1	vanA	vanA	vd Bogaard	1
E0650	No	SV 52	1999	NLD	Weert	Pig	Faeces	Pig				51.243941;5.714222	NA	1130	6	30	99	1	vanA	vanA	vd Bogaard	1
E0651	No	SV 63	1999	NLD	Weert	Pig	Faeces	Pig				51.243941;5.714222	NA	6	6	29	96	1	vanA	vanA	vd Bogaard	1
E0653	No	SV 68	1999	NLD	Weert	Pig	Faeces	Pig				51.243941;5.714222	NA	6	6	29	96	1	vanA	vanA	vd Bogaard	1
E0654	No	SV 74	1999	NLD	Weert	Pig	Faeces	Pig				51.243941;5.714222	NA	139	6	30	99	1	vanA	vanA	vd Bogaard	1
E0655	No	SV 75	1999	NLD	Weert	Pig	Faeces	Pig				51.243941;5.714222	NA	6	6	29	96	1	vanA	vanA	vd Bogaard	1
E0656	No	SV 78	1999	NLD	Weert	Pig	Faeces	Pig				51.243941;5.714222	NA	1131	6	30	99	1	vanA	vanA	vd Bogaard	1
E0657	No	SV 84	1999	NLD	Weert	Pig	Faeces	Pig				51.243941;5.714222	NA	6	6	29	98	1	vanA	vanA	vd Bogaard	1
E0659	No	SV 102	1999	NLD	Weert	Pig	Faeces	Pig				51.243941;5.714222	NA	1132	6	29	96	1	vanA	vanA	vd Bogaard	1
E0660	No	SV 109	1999	NLD	Weert	Pig	Faeces	Pig				51.243941;5.714222	NA	6	6	29	96	1	vanA	vanA	vd Bogaard	1
E0661	No	SV 111	1999	NLD	Weert	Pig	Faeces	Pig				51.243941;5.714222	NA	6	6	29	96	1	vanA	vanA	vd Bogaard	1
E0662	No	SV 116	1999	NLD	Weert	Pig	Faeces	Pig				51.243941;5.714222	NA	1133	6	30	99	1	vanA	vanA	vd Bogaard	1
E0663	No	SV 127	1999	NLD	Weert	Pig	Faeces	Pig				51.243941;5.714222	NA	6	6	29	96	1	vanA	vanA	vd Bogaard	1
E0664	No	P 8	1999	NLD	Weert	Non-hospitalized person	Faeces	Non-hospitalized person				51.243941;5.714222	NA	6	6	29	96	1	vanA	vanA	vd Bogaard	1
E0665	No	P 17	1999	NLD	Weert	Non-hospitalized person	Faeces	Non-hospitalized person				51.243941;5.714222	NA	6	6	29	96	1	vanA	vanA	vd Bogaard	1
E0666	No	P 21	1999	NLD	Weert	Non-hospitalized person	Faeces	Non-hospitalized person				51.243941;5.714222	NA	44	6	30	99	1	vanA	vanA	vd Bogaard	1
E0667	No	P 31	1999	NLD	Weert	Non-hospitalized person	Faeces	Non-hospitalized person				51.243941;5.714222	NA	6	6	29	96	1	vanA	vanA	vd Bogaard	1
E0668	No	P 51	1999	NLD	Weert	Non-hospitalized person	Faeces	Non-hospitalized person				51.243941;5.714222	NA	6	6	29	96	1	vanA	vanA	vd Bogaard	1
E0669	No	P 82	1999	NLD	Weert	Non-hospitalized person	Faeces	Non-hospitalized person				51.243941;5.714222	NA	1134	6	30	99	1	vanA	vanA	vd Bogaard	1
E0671	No	P 90	1999	NLD	Weert	Non-hospitalized person	Faeces	Non-hospitalized person				51.243941;5.714222	NA	5	6	30	100	1	vanA	vanA	vd Bogaard	1
E0672	No	P 144	1999	NLD	Weert	Non-hospitalized person	Faeces	Non-hospitalized person				51.243941;5.714222	NA	133	6	30	99	1	vanA	vanA	vd Bogaard	1
E0673	No	P 147	1999	NLD	Weert	Non-hospitalized person	Faeces	Non-hospitalized person				51.243941;5.714222	NA	6	6	29	96	1	vanA	vanA	vd Bogaard	1
E0742	No	9800306A	1998	NLD		Non-hospitalized person	Faeces	Non-hospitalized person				52.132633;5.291266	NA	6	6	29	98	1	vanA	vanA	NIVEL	1
E0743	No	9800310A	1998	NLD		Non-hospitalized person	Faeces	Non-hospitalized person				52.132633;5.291266	NA	139	6	30	99	1	vanA	vanA	NIVEL	1
E0744	No	9800327A	1998	NLD		Non-hospitalized person	Faeces	Non-hospitalized person				52.132633;5.291266	NA	6	6	29	96	1	vanA	vanA	NIVEL	1
E0746	No	9800361A	1998	NLD		Non-hospitalized person	Faeces	Non-hospitalized person				52.132633;5.291266	NA	6	6	29	98	1	vanA	vanA	NIVEL	1
E0975	No	9800164B	1998	NLD		Non-hospitalized person	Faeces	Non-hospitalized person				52.132633;5.291266	NA	130	8	38	119	0	None	None	NIVEL	1
E0982	No	9800204	1998	NLD		Non-hospitalized person	Faeces	Non-hospitalized person				52.132633;5.291266	NA	512	8	37	118	0	None	None	NIVEL	1
E0996	No	9800265E	1998	NLD		Non-hospitalized person	Faeces	Non-hospitalized person				52.132633;5.291266	NA	47	6	31	102	0	None	None	NIVEL	1
E0999	No	9800274B	1998	NLD		Non-hospitalized person	Faeces	Non-hospitalized person				52.132633;5.291266	NA	636	5	26	85	0	None	None	NIVEL	1
E1002	No	9800286B	1998	NLD		Non-hospitalized person	Faeces	Non-hospitalized person				52.132633;5.291266	NA	54	5	28	93	0	None	None	NIVEL	1
E1025	No	9800327D	1998	NLD		Non-hospitalized person	Faeces	Non-hospitalized person				52.132633;5.291266	NA	5	6	30	100	0	None	None	NIVEL	1
E1028	No	9800332C	1998	NLD		Non-hospitalized person	Faeces	Non-hospitalized person				52.132633;5.291266	NA	56	5	24	78	0	None	None	SagA	1
E1036	No	9800341C	1998	NLD		Non-hospitalized person	Faeces	Non-hospitalized person				52.132633;5.291266	NA	97	5	26	87	0	None	None	NIVEL	1
E1037	No	9800348B	1998	NLD		Non-hospitalized person	Faeces	Non-hospitalized person				52.132633;5.291266	NA	97	5	26	86	0	None	None	NIVEL	1
E1043	No	9800357D	1998	NLD		Non-hospitalized person	Faeces	Non-hospitalized person				52.132633;5.291266	NA	32	2	7	24	0	None	None	NIVEL	1
E1054	No	9800371B	1998	NLD		Non-hospitalized person	Faeces	Non-hospitalized person				52.132633;5.291266	NA	1139	2	7	24	0	None	None	NIVEL	1
E1133	Yes	EnGen0002	2001	USA	Portland	Hospitalized patient	Faeces	Hospitalized patient				45.523062;-122.676482	NA	117	4	19	62	1	vanA	vanB	LeBreton	1
E1141	No	VRE1	1995	NLD	Rotterdam	Hospitalized patient	Faeces	Hospitalized patient				51.910144;4.466035	NA	123	5	26	86	1	vanA	vanA	SagA	1
E1162	Yes	05D011	1997	FRA	Lyon	Hospitalized patient	Blood	Hospitalized patient				45.764043;4.835659	NA	17	1	3	9	0	None	None		1
E1172	Yes	1	3e+51		POL	Warschau	Hospitalized patient	Urine	Hospitalized patient				52.229676;21.012229	NA	384	4	23	75	0	None	None	SagA	1
E1181	Yes	01A244		AUT	Linz	Hospitalized patient	Blood	Hospitalized patient				48.306940;14.285830	NA	78	2	6	19	0	None	None	Innositol	1
E1186	Yes	07A035		DEU	Freiburg	Hospitalized patient	Blood	Hospitalized patient				47.999008;7.842104	NA	78	2	6	19	0	None	None	Innositol	1
E1193	Yes	16A025		ESP	Sevilla	Hospitalized patient	Blood	Hospitalized patient				37.389092;-5.984459	NA	17	1	3	9	0	None	None	Innositol	1
E1250	No	19A030		CHE	Lausanne	Hospitalized patient	Blood	Hospitalized patient				46.519653;6.632273	NA	25	5	24	78	0	None	None	SagA	1
E1267	Yes	01A295		AUT	Linz	Hospitalized patient	Blood	Hospitalized patient				48.306940;14.285830	NA	78	2	6	19	0	None	None	Innositol	1
E1277	Yes	07A147		DEU	Freiburg	Hospitalized patient	Blood	Hospitalized patient				47.999008;7.842104	NA	78	2	6	19	0	None	None	Innositol	1
E1302	Yes	13A133		POL	Warschau	Hospitalized patient	Blood	Hospitalized patient				52.229676;21.012229	NA	17	1	3	9	0	None	None	Innositol	1
E1303	Yes	13A164		POL	Warschau	Hospitalized patient	Blood	Hospitalized patient				52.229676;21.012229	NA	17	1	3	9	0	None	None	Innositol	1
E1308	Yes	15A380		PRT	Coimbra	Hospitalized patient	Blood	Hospitalized patient				40.203314;-8.410257	NA	17	1	3	9	0	None	None	Innositol	1
E1321	Yes	EnGen0054; EFM48	1999	ITA	Rome	Hospitalized patient	Catheter_Drain	Hospitalized patient				41.902783;12.496366	NA	78	2	6	19	0	None	None	LeBreton	1
E1328	No	9800265C	1998	NLD		Non-hospitalized person	Faeces	Non-hospitalized person				52.132633;5.291266	NA	47	6	31	102	0	None	None	NIVEL	1
E1329	No	9800287D	1998	NLD		Non-hospitalized person	Faeces	Non-hospitalized person				52.132633;5.291266	NA	59	8	39	122	0	None	None	NIVEL	1
E1334	No	9800295E	1998	NLD		Non-hospitalized person	Faeces	Non-hospitalized person				52.132633;5.291266	NA	21	2	7	25	0	None	None	NIVEL	1
E1435	Yes	GR1	1999	GRC	Athens	Hospitalized patient	Blood	Hospitalized patient				37.983917;23.729360	NA	65	4	22	72	1	vanA	vanA	SagA	1
E1469	Yes	A11 EFH2/00	2000	ESP	Madrid	Hospitalized patient	Blood	Hospitalized patient				40.416775;-3.703790	NA	18	4	22	72	0	None	None	Innositol	1
E1485	No	C5 EF.M-15 vre	2000	ESP	Madrid	Non-hospitalized person	Faeces	Non-hospitalized person				40.416775;-3.703790	NA	101	6	34	110	1		vanA	Coque	1
E1488a	No	C8 C18-E1	2000	ESP	Madrid	Non-hospitalized person	Faeces	Non-hospitalized person				40.416775;-3.703790	NA	32	2	7	25	0	None	None	SagA	1
E1488b	No	C8 C18-E1	2000	ESP	Madrid	Non-hospitalized person	Faeces	Non-hospitalized person				40.416775;-3.703790	NA	32	2	7	25	0	None	None	SagA	1
E1489	No	C9 C23-E1	2000	ESP	Madrid	Non-hospitalized person	Faeces	Non-hospitalized person				40.416775;-3.703790	NA	102	6	33	108	0	None	None	Coque	1
E1504	Yes	G5 RYC9_95	1995	ESP	Madrid	Hospitalized patient	Blood	Hospitalized patient	Hospital Ramon y Cajal	HospitalRamonyCajal		40.484265;-3.690191	NA	17	4	22	72	0	None	None		1
E1582	No	LGM20720	2001	BEL		Non-hospitalized person	Faeces	Non-hospitalized person				50.503887;4.469936	NA	59	8	39	122	0	None	None	Vancanneyt	1
E1583	No	LGM20721	2001	BEL		Non-hospitalized person	Faeces	Non-hospitalized person				50.503887;4.469936	NA	161	8	37	118	0	None	None	SagA	1
E1677	No	108		BRA	Brasilia	Hospitalized patient	Faeces	Hospitalized patient				-15.805839;-47.877731	NA	113	2	7	25	0	None	None	SagA	1
E1680	No	133	1998	BRA	Sao Paulo	Hospitalized patient	Faeces	Hospitalized patient				-23.550520;-46.633309	NA	114	5	26	85	1	vanA	None	Innositol	1
E1695	No	148	1998	BRA	Sao Paulo	Hospitalized patient	Faeces	Hospitalized patient				-23.550520;-46.633309	NA	97	5	26	84	1	vanA	vanA	SagA	1
E1716	Yes	D2-31		DNK	Aarhus	Hospitalized patient	0	Hospitalized patient				56.162939;10.203921	NA	17	1	3	9	0	None	None	Innositol	1
E1717	Yes	D2-34		DNK	Aarhus	Hospitalized patient	0	Hospitalized patient				56.162939;10.203921	NA	18	4	22	72	0	None	None	SagA	1
E1721	Yes	1309	2001	TZA	Dar es Salaam	Hospitalized patient	Blood	Hospitalized patient	Muhimbilli National Hospital	MuhimbilliNationalHospital		-6.802832;39.275207	NA	169	5	26	85	0	None	None	SagA	1
E1738	Yes	2_02	2002	ESP	Madrid	Non-hospitalized person	Faeces	Non-hospitalized person				40.416775;-3.703790	NA	18	4	22	74	0	None	None	Coque	1
E1760	Yes	RPH034U	2000	AUS	Perth	Hospitalized patient	0	Hospitalized patient				-31.953513;115.857047	NA	173	4	23	75	1	vanB	vanB	SagA	1
E1764	No	2 he3	1996	BEL		Non-hospitalized person	Faeces	Non-hospitalized person				50.503887;4.469936	NA	6	6	29	96	1	None	vanA	de Leener	1
E1766	No	4 he15	1996	BEL		Non-hospitalized person	Faeces	Non-hospitalized person				50.503887;4.469936	NA	136	2	7	25	1	None	vanA	de Leener	1
E1768	No	6 he28	1996	BEL		Non-hospitalized person	Faeces	Non-hospitalized person				50.503887;4.469936	NA	137	6	33	106	1	vanA	vanA	de Leener	1
E1772	No	10 ame16-elc2	2001	BEL		Pig	Faeces	Pig				50.503887;4.469936	NA	138	6	30	99	0	None	None	de Leener	1
E1773	No	11 ame26-elc1	2001	BEL		Pig	Faeces	Pig				50.503887;4.469936	NA	5	6	30	99	0	None	None	de Leener	1
E1774	Yes	12 ame23-elc1	2001	BEL		Pig	Faeces	Pig				50.503887;4.469936	NA	18	4	22	72	0	None	None	de Leener	1
E1775	No	13 ame4-elc3	2001	BEL		Pig	Faeces	Pig				50.503887;4.469936	NA	121	2	7	25	0	None	None	de Leener	1
E1776	No	14 ame5-ehc3	2001	BEL		Pig	Faeces	Pig				50.503887;4.469936	NA	143	6	30	99	0	None	None	de Leener	1
E1777	No	15 ame31-lic3	2001	BEL		Pig	Faeces	Pig				50.503887;4.469936	NA	139	6	30	99	0	None	None	de Leener	1
E1778	No	16 ame21-elc2	2001	BEL		Pig	Faeces	Pig				50.503887;4.469936	NA	29	5	26	85	0	None	None	de Leener	1
E1779	No	17 vz3a eli	2001	BEL		Pig	Carcass	Pig				50.503887;4.469936	NA	140	6	30	99	0	None	None	de Leener	1
E1780	No	18 sh48li1	2001	BEL		Pig	Carcass	Pig				50.503887;4.469936	NA	144	6	30	101	0	None	None	de Leener	1
E1781	No	19 lo9d sel	2001	BEL		Pig	Carcass	Pig				50.503887;4.469936	NA	141	6	30	101	0	None	None	de Leener	1
E1782	No	20 wv14dli	2001	BEL		Pig	Carcass	Pig				50.503887;4.469936	NA	142	5	27	88	0	None	None	de Leener	1
E1878	No	XI7G4	2003	NLD		Dog	Clin_Site_Other	Pet				52.132633;5.291266	NA	293	5	24	80	NA		None	Gaastra	1
E1879	No	XI2A9	2003	NLD		Dog	Clin_Site_Other	Pet				52.132633;5.291266	NA	1140	2	7	26	NA		None	Gaastra	1
E1882	No	II8J1	1994	NLD		Pig	Faeces	Pig				52.132633;5.291266	NA	123	5	26	85	NA		vanA	Gaastra	1
E2036	Yes	Ekm 0041	2000	DEU	Berlin	Hospitalized patient	Clin_Site_Other	Hospitalized patient				52.520007;13.404954	NA	17	4	22	72	NA		None	Innositol	1
E2063	No	73-30079-1	2001	DNK		Pig	Faeces	Pig				56.263920;9.501785	NA	6	6	29	97	NA		None	Jensen	1
E2064	No	73-30084-2	2001	DNK		Pig	Faeces	Pig				56.263920;9.501785	NA	254	6	30	99	0	None	None	Jensen	1
E2065	No	73-30111-2	2001	DNK		Pig	Faeces	Pig				56.263920;9.501785	NA	524	5	26	84	NA		None	Jensen	1
E2068	No	73-30210-2	2001	DNK		Pig	Faeces	Pig				56.263920;9.501785	NA	159	2	7	25	0	None	None	Jensen	1
E2069	No	73-30245-3	2001	DNK		Pig	Faeces	Pig				56.263920;9.501785	NA	5	6	30	99	0	None	None	Jensen	1
E2070	No	73-30259-1	2001	DNK		Pig	Faeces	Pig				56.263920;9.501785	NA	257	2	7	24	0	None	None	Jensen	1
E2073	No	73-30430-1	2001	DNK		Pig	Faeces	Pig				56.263920;9.501785	NA	217	6	30	101	NA		None	Jensen	1
E2074	No	73-30432-4	2001	DNK		Pig	Faeces	Pig				56.263920;9.501785	NA	6	6	29	96	NA		None	Jensen	1
E2076	No	73-30521-1	2001	DNK		Pig	Faeces	Pig				56.263920;9.501785	NA	5	6	30	99	NA		None	Jensen	1
E2077	No	73-30521-6	2001	DNK		Pig	Faeces	Pig				56.263920;9.501785	NA	255	6	30	99	0	None	None	Jensen	1
E2078	No	73-30529-1	2001	DNK		Pig	Faeces	Pig				56.263920;9.501785	NA	256	6	30	99	0	None	None	Jensen	1
E2079	No	73-30531-4	2001	DNK		Pig	Faeces	Pig				56.263920;9.501785	NA	1141	6	30	99	NA		None	Jensen	1
E2081	No	73-30608-3	2001	DNK		Pig	Faeces	Pig				56.263920;9.501785	NA	133	6	30	99	NA		None	Jensen	1
E2083	No	73-30703-5	2001	DNK		Pig	Faeces	Pig				56.263920;9.501785	NA	22	2	7	25	0	None	None	Jensen	1
E2086	No	A17SV1	2001	DNK		Pig	Faeces	Pig				56.263920;9.501785	NA	6	6	29	98	NA		vanA	Jensen	1
E2090	No	73-30317-6	2001	DNK		Pig	Faeces	Pig				56.263920;9.501785	NA	1176	6	30	99	0	None	None	Jensen	1
E2091	No	73-30377-3	2001	DNK		Pig	Faeces	Pig				56.263920;9.501785	NA	5	6	30	99	NA		None	Jensen	1
E2092	No	73-30446-2	2001	DNK		Pig	Faeces	Pig				56.263920;9.501785	NA	6	6	29	96	NA		vanA	Jensen	1
E2096	No	73-30669-2	2001	DNK		Pig	Faeces	Pig				56.263920;9.501785	NA	5	6	30	99	NA		None	Jensen	1
E2098	No	73-30786-1	2001	DNK		Chicken	Faeces	Poultry				56.263920;9.501785	NA	82	5	25	81	NA		None	Jensen	1
E2099	No	73-30863-1	2001	DNK		Chicken	Faeces	Poultry				56.263920;9.501785	NA	82	5	25	81	NA		None	Jensen	1
E2100	No	73-30905-1	2001	DNK		Chicken	Faeces	Poultry				56.263920;9.501785	NA	82	5	25	81	NA		None	Jensen	1
E2101	No	73-30919-1	2001	DNK		Chicken	Faeces	Poultry				56.263920;9.501785	NA	258	5	28	95	0	None	None	Jensen	1
E2102	No	73-31074-1	2001	DNK		Chicken	Faeces	Poultry				56.263920;9.501785	NA	1142	5	24	78	NA		None	Jensen	1
E2103	No	73-31087-1	2001	DNK		Chicken	Faeces	Poultry				56.263920;9.501785	NA	258	5	28	93	0	None	None	Jensen	1
E2104	No	2019-01-01	1999	NLD		Chicken	Faeces	Poultry				52.132633;5.291266	NA	270	5	25	81	0	None	None	Mevius	1
E2105	No	1.61	1999-2000	NLD		Chicken	Faeces	Poultry				52.132633;5.291266	NA	148	5	25	83	0	None	None	Mevius	1
E2106	No	2.23	1999-2000	NLD		Chicken	Faeces	Poultry				52.132633;5.291266	NA	451	5	25	83	0	None	None	Mevius	1
E2107	No	5.34	1999-2000	NLD		Chicken	Faeces	Poultry				52.132633;5.291266	NA	451	5	25	81	0	None	None	Mevius	1
E2108	No	6.38	1999-2000	NLD		Chicken	Faeces	Poultry				52.132633;5.291266	NA	12	5	25	81	0	None	None	Mevius	1
E2109	No	7.24	1999-2000	NLD		Chicken	Faeces	Poultry				52.132633;5.291266	NA	9	5	25	81	0	None	None	Mevius	1
E2110	No	2019-03-07	1999-2000	NLD		Chicken	Faeces	Poultry				52.132633;5.291266	NA	451	5	25	82	0	None	None	Mevius	1
E2111	No	7.35	1999-2000	NLD		Chicken	Faeces	Poultry				52.132633;5.291266	NA	1143	5	25	83	0	None	None	Mevius	1
E2112	No	7.38	2000	NLD		Chicken	Faeces	Poultry				52.132633;5.291266	NA	277	5	25	81	0	None	None	Mevius	1
E2113	No	8.25	2000	NLD		Chicken	Faeces	Poultry				52.132633;5.291266	NA	270	5	25	81	0	None	None	Mevius	1
E2114	No	2019-06-09	1999-2000	NLD		Chicken	Faeces	Poultry				52.132633;5.291266	NA	148	5	25	81	0	None	None	Mevius	1
E2116	No	2.43	2001	NLD		Chicken	Faeces	Poultry				52.132633;5.291266	NA	393	5	25	81	0	None	None	Mevius	1
E2117	No	4.53	2001	NLD		Chicken	Faeces	Poultry				52.132633;5.291266	NA	9	5	25	81	1	vanA	vanA	Mevius	1
E2118	No	2019-08-04	2001	NLD		Chicken	Faeces	Poultry				52.132633;5.291266	NA	393	5	25	83	0	None	None	Mevius	1
E2119	No	5.22	2001	NLD		Chicken	Faeces	Poultry				52.132633;5.291266	NA	8	5	25	81	0	None	None	Mevius	1
E2120	No	6.47	2001	NLD		Chicken	Faeces	Poultry				52.132633;5.291266	NA	10	5	25	81	0	None	None	Mevius	1
E2121	No	6.52	2001	NLD		Chicken	Faeces	Poultry				52.132633;5.291266	NA	9	5	25	82	1	vanA	vanA	Mevius	1
E2122	No	7.29	2001	NLD		Chicken	Faeces	Poultry				52.132633;5.291266	NA	19	3	11	41	0	None	None	Mevius	1
E2123	No	2019-06-07	2001	NLD		Chicken	Faeces	Poultry				52.132633;5.291266	NA	9	5	25	81	1	vanA	vanA	Mevius	1
E2124	No	2019-02-08	2001	NLD		Chicken	Faeces	Poultry				52.132633;5.291266	NA	10	5	25	81	0	None	None	Mevius	1
E2125	No	8.42	2001	NLD		Chicken	Faeces	Poultry				52.132633;5.291266	NA	393	5	25	81	0	None	None	Mevius	1
E2126	No	9.36	2002	NLD		Chicken	Faeces	Poultry				52.132633;5.291266	NA	393	5	25	83	0	None	None	Mevius	1
E2127	No	13.13	2003	NLD		Pig	Faeces	Pig				52.132633;5.291266	NA	278	6	30	101	0	None	None	Mevius	1
E2128	No	13.56	2003	NLD		Chicken	Faeces	Poultry				52.132633;5.291266	NA	1144	5	24	78	0	None	None	Mevius	1
E2129	No	17.18	2004	NLD		Chicken	Faeces	Poultry				52.132633;5.291266	NA	269	5	25	81	0	None	None	Mevius	1
E2130	No	18.14	2004	NLD		Chicken	Faeces	Poultry				52.132633;5.291266	NA	148	5	25	81	0	None	None	Mevius	1
E2131	No	2019-02-19	2004	NLD		Chicken	Faeces	Poultry				52.132633;5.291266	NA	157	5	25	81	0	None	None	Mevius	1
E2132	No	19.44	2004	NLD		Chicken	Faeces	Poultry				52.132633;5.291266	NA	148	5	25	83	0	None	None	Mevius	1
E2133	No	2019-11-20	2004	NLD		Chicken	Faeces	Poultry				52.132633;5.291266	NA	1144	5	24	78	0	None	None	Mevius	1
E2135	No	22.13	2004	NLD		Chicken	Faeces	Poultry				52.132633;5.291266	NA	259	5	25	81	0	None	None	Mevius	1
E2136	No	22.37	2004	NLD		Chicken	Faeces	Poultry				52.132633;5.291266	NA	1143	5	25	81	0	None	None	Mevius	1
E2359	Yes	DB20546_04	2004	SGP	Singapore	Hospitalized patient	Blood	Hospitalized patient	Singapore General Hospital	SingaporeGeneralHospital		1.280251;103.801811	NA	280	4	22	72	1	vanB	vanB	Innositol	1
E2364	No	64_3	1997	DEU		Non-hospitalized person	Faeces	Non-hospitalized person				51.165691;10.451526	NA	21	2	7	25	NA		None	Bertrand	1
E3160	Yes	AH137	2005	NLD	Nieuwegein	Hospitalized patient	Blood	Hospitalized patient	Antonius location Nieuwegein	AntoniusNieuwegein	Antonius location Nieuwegein and Oudenrijn	52.025157;5.080617	NA	117	1	2	5	NA		None	Innositol	1
E3449	Yes	602589	2006	NLD	Amsterdam	Hospitalized patient	Blood	Hospitalized patient	VU Medical Center	VUMedicalCenter		52.334571;4.859816	NA	117	1	2	5	0	None	None	Innositol	1
E4178	No	P1V6JS	2003	FRA		Non-hospitalized person	Faeces	Non-hospitalized person				46.227638;2.213749	NA	272	5	26	85	NA		None	Bertrand	1
E4179	Yes	P1V7JS	2003	FRA		Non-hospitalized person	Faeces	Non-hospitalized person				46.227638;2.213749	NA	50	2	6	21	NA		None	Bertrand	1
E4181	Yes	P1V13JS	2003	FRA		Non-hospitalized person	Faeces	Non-hospitalized person				46.227638;2.213749	NA	17	1	3	9	NA		None	Bertrand	1
E4182	No	P2V18JS	2003	FRA		Non-hospitalized person	Faeces	Non-hospitalized person				46.227638;2.213749	NA	29	5	26	85	NA		None	Bertrand	1
E4196	No	2000 - 172	2000	SWE		Chicken	Faeces	Poultry				60.128161;18.643501	NA	370	5	24	78	1	vanA	vanA	Nilsson	1
E4197	No	2000 - 247	2000	SWE		Chicken	Faeces	Poultry				60.128161;18.643501	NA	13	7	36	117	1	vanA	vanA	Nilsson	1
E4199	No	2001 - 124	2001	SWE		Chicken	Faeces	Poultry				60.128161;18.643501	NA	310	7	35	113	1	vanA	vanA	Nilsson	1
E4200	No	2001 - 223	2001	SWE		Chicken	Faeces	Poultry				60.128161;18.643501	NA	310	7	35	114	1	vanA	vanA	Nilsson	1
E4201	No	2001 - 233	2001	SWE		Chicken	Faeces	Poultry				60.128161;18.643501	NA	310	7	35	113	1	vanA	vanA	Nilsson	1
E4202	No	2001 - 258	2001	SWE		Chicken	Faeces	Poultry				60.128161;18.643501	NA	310	7	35	113	1	vanA	vanA	Nilsson	1
E4203	No	2001 - 292	2001	SWE		Chicken	Faeces	Poultry				60.128161;18.643501	NA	310	7	35	113	1	vanA	vanA	Nilsson	1
E4204	No	2001 - 306	2001	SWE		Chicken	Faeces	Poultry				60.128161;18.643501	NA	310	7	35	113	1	vanA	vanA	Nilsson	1
E4205	No	2002 - 151	2002	SWE		Chicken	Faeces	Poultry				60.128161;18.643501	NA	310	7	35	113	1	vanA	vanA	Nilsson	1
E4206	No	2002 - 170	2002	SWE		Chicken	Faeces	Poultry				60.128161;18.643501	NA	310	7	35	113	1	vanA	vanA	Nilsson	1
E4207	No	2002 - 187	2002	SWE		Chicken	Faeces	Poultry				60.128161;18.643501	NA	310	7	35	115	1	vanA	vanA	Nilsson	1
E4208	No	2002 - 238	2002	SWE		Chicken	Faeces	Poultry				60.128161;18.643501	NA	310	7	35	115	1	vanA	vanA	Nilsson	1
E4209	No	2002 - 244	2002	SWE		Chicken	Faeces	Poultry				60.128161;18.643501	NA	310	7	35	113	1	vanA	vanA	Nilsson	1
E4210	No	2002 - 259	2002	SWE		Chicken	Faeces	Poultry				60.128161;18.643501	NA	310	7	35	113	1	vanA	vanA	Nilsson	1
E4211	No	2002 - 315	2002	SWE		Chicken	Faeces	Poultry				60.128161;18.643501	NA	310	7	35	113	1	vanA	vanA	Nilsson	1
E4212	No	2002 - 322	2002	SWE		Chicken	Faeces	Poultry				60.128161;18.643501	NA	310	7	35	113	1	vanA	vanA	Nilsson	1
E4213	No	2002 - 347	2002	SWE		Chicken	Faeces	Poultry				60.128161;18.643501	NA	310	7	35	113	1	vanA	vanA	Nilsson	1
E4214	No	2004 - 55	2004	SWE		Chicken	Faeces	Poultry				60.128161;18.643501	NA	310	7	35	113	1	vanA	vanA	Nilsson	1
E4216	No	2004 - 144	2004	SWE		Chicken	Faeces	Poultry				60.128161;18.643501	NA	310	7	35	113	1	vanA	vanA	Nilsson	1
E4217	No	2004 - 175	2004	SWE		Chicken	Faeces	Poultry				60.128161;18.643501	NA	310	7	35	113	1	vanA	vanA	Nilsson	1
E4218	No	2004 - 176	2004	SWE		Chicken	Faeces	Poultry				60.128161;18.643501	NA	310	7	35	113	1	vanA	vanA	Nilsson	1
E4219	No	2004 - 208	2004	SWE		Chicken	Faeces	Poultry				60.128161;18.643501	NA	310	7	35	113	1	vanA	vanA	Nilsson	1
E4220	No	2004 - 238	2004	SWE		Chicken	Faeces	Poultry				60.128161;18.643501	NA	310	7	35	113	1	vanA	vanA	Nilsson	1
E4221	No	2004 - 242	2004	SWE		Chicken	Faeces	Poultry				60.128161;18.643501	NA	310	7	35	113	1	vanA	vanA	Nilsson	1
E4222	No	2004 - 257	2004	SWE		Chicken	Faeces	Poultry				60.128161;18.643501	NA	310	7	35	113	1	vanA	vanA	Nilsson	1
E4223	No	2004 - 259	2004	SWE		Chicken	Faeces	Poultry				60.128161;18.643501	NA	310	7	35	113	1	vanA	vanA	Nilsson	1
E4224	No	2004 - 266	2004	SWE		Chicken	Faeces	Poultry				60.128161;18.643501	NA	310	7	35	113	1	vanA	vanA	Nilsson	1
E4225	No	2004 - 292	2004	SWE		Chicken	Faeces	Poultry				60.128161;18.643501	NA	310	7	35	113	1	vanA	vanA	Nilsson	1
E4226	No	2005 - 8	2005	SWE		Chicken	Faeces	Poultry				60.128161;18.643501	NA	310	7	35	113	1	vanA	vanA	Nilsson	1
E4227	No	2005 - 28	2005	SWE		Chicken	Faeces	Poultry				60.128161;18.643501	NA	310	7	35	113	1	vanA	vanA	Nilsson	1
E4228	No	2005 - 54	2005	SWE		Chicken	Faeces	Poultry				60.128161;18.643501	NA	310	7	35	114	1	vanA	vanA	Nilsson	1
E4229	No	2005 - 60	2005	SWE		Chicken	Faeces	Poultry				60.128161;18.643501	NA	310	7	35	115	1	vanA	vanA	Nilsson	1
E4230	No	2005 - 61	2005	SWE		Chicken	Faeces	Poultry				60.128161;18.643501	NA	310	7	35	113	1	vanA	vanA	Nilsson	1
E4231	No	2005 - 86	2005	SWE		Chicken	Faeces	Poultry				60.128161;18.643501	NA	310	7	35	115	1	vanA	vanA	Nilsson	1
E4232	No	2005 - 88	2005	SWE		Chicken	Faeces	Poultry				60.128161;18.643501	NA	310	7	35	113	1	vanA	vanA	Nilsson	1
E4233	No	2006 - 32	2006	SWE		Chicken	Faeces	Poultry				60.128161;18.643501	NA	310	7	35	113	1	vanA	vanA	Nilsson	1
E4234	No	2006 - 70	2006	SWE		Chicken	Faeces	Poultry				60.128161;18.643501	NA	310	7	35	113	1	vanA	vanA	Nilsson	1
E4235	No	2007 - 76	2007	SWE		Chicken	Faeces	Poultry				60.128161;18.643501	NA	310	7	35	113	1	vanA	vanA	Nilsson	1
E4236	No	2006 - 95	2006	SWE		Chicken	Faeces	Poultry				60.128161;18.643501	NA	310	7	35	113	1	vanA	vanA	Nilsson	1
E4237	No	2007 - 41	2007	SWE		Chicken	Faeces	Poultry				60.128161;18.643501	NA	310	7	35	113	1	vanA	vanA	Nilsson	1
E4238	No	2007 - 61	2007	SWE		Chicken	Faeces	Poultry				60.128161;18.643501	NA	310	7	35	113	1	vanA	vanA	Nilsson	1
E4239	No	2007 - 64	2007	SWE		Chicken	Faeces	Poultry				60.128161;18.643501	NA	310	7	35	113	1	vanA	vanA	Nilsson	1
E4240	No	2007 - 70	2007	SWE		Chicken	Faeces	Poultry				60.128161;18.643501	NA	310	7	35	113	1	vanA	vanA	Nilsson	1
E4241	No	2007 - 89	2007	SWE		Chicken	Faeces	Poultry				60.128161;18.643501	NA	310	7	35	115	1	vanA	vanA	Nilsson	1
E4242	No	2007 - 90	2007	SWE		Chicken	Faeces	Poultry				60.128161;18.643501	NA	310	7	35	113	1	vanA	vanA	Nilsson	1
E4243	No	2007 - 172	2007	SWE		Chicken	Faeces	Poultry				60.128161;18.643501	NA	310	7	35	113	1	vanA	vanA	Nilsson	1
E4244	No	2002 - 348	2002	SWE		Chicken	Faeces	Poultry				60.128161;18.643501	NA	310	7	35	115	1	vanA	vanA	Nilsson	1
E4245	No	2005 - 49	2005	SWE		Chicken	Faeces	Poultry				60.128161;18.643501	NA	310	7	35	113	1	vanA	vanA	Nilsson	1
E4347	No	P1 V11 J8	2003	FRA		Non-hospitalized person	Faeces	Non-hospitalized person				46.227638;2.213749	NA	1174	5	26	85	NA		None	Bertrand	1
E4348	No	P1 V12 J19	2003	FRA		Non-hospitalized person	Faeces	Non-hospitalized person				46.227638;2.213749	NA	130	8	38	119	NA		None	Bertrand	1
E4352	No	P2 V8 J19	2004	FRA		Non-hospitalized person	Faeces	Non-hospitalized person				46.227638;2.213749	NA	92	2	7	24	NA		None	Bertrand	1
E4353	No	P2 V14 J13	2004	FRA		Non-hospitalized person	Faeces	Non-hospitalized person				46.227638;2.213749	NA	32	2	7	24	NA		None	Bertrand	1
E4354	No	P2 V15 J33	2004	FRA		Non-hospitalized person	Faeces	Non-hospitalized person				46.227638;2.213749	NA	130	8	38	121	NA		None	Bertrand	1
E4355	No	P2 V17 J20	2004	FRA		Non-hospitalized person	Faeces	Non-hospitalized person				46.227638;2.213749	NA	627	2	7	24	NA		None	Bertrand	1
E4356	No	P2 V19 J19	2004	FRA		Non-hospitalized person	Faeces	Non-hospitalized person				46.227638;2.213749	NA	130	8	38	119	NA		None	Bertrand	1
E4390	Yes	C0		DNK	Zealand	Dog	Faeces	Pet				55.463252;11.721498	NA	192	3	9	31	0	None	None	Damborg	1
E4391	No	D3		DNK	Zealand	Dog	Faeces	Pet				55.463252;11.721498	NA	19	3	11	43	0	None	None	Damborg	1
E4392	Yes	G13		DNK	Zealand	Dog	Faeces	Pet				55.463252;11.721498	NA	78	3	12	44	0	None	None	Damborg	1
E4393	No	J1		DNK	Zealand	Dog	Faeces	Pet				55.463252;11.721498	NA	19	3	11	43	0	None	None	Damborg	1
E4394	No	L1		DNK	Zealand	Dog	Faeces	Pet				55.463252;11.721498	NA	19	3	11	43	0	None	None	Damborg	1
E4395	Yes	M1		DNK	Zealand	Dog	Faeces	Pet				55.463252;11.721498	NA	78	3	12	44	0	None	None	Damborg	1
E4396	Yes	N8		DNK	Zealand	Dog	Faeces	Pet				55.463252;11.721498	NA	78	3	12	44	0	None	None	Damborg	1
E4398	Yes	A4-5		DNK	Zealand	Dog	Faeces	Pet				55.463252;11.721498	NA	78	3	12	44	0	None	None	Damborg	1
E4399	Yes	C0-10		DNK	Zealand	Dog	Faeces	Pet				55.463252;11.721498	NA	78	3	12	44	0	None	None	Damborg	1
E4400	Yes	C3-12		DNK	Zealand	Dog	Faeces	Pet				55.463252;11.721498	NA	78	3	12	44	0	None	None	Damborg	1
E4401	Yes	C4-10		DNK	Zealand	Dog	Faeces	Pet				55.463252;11.721498	NA	78	3	12	44	0	None	None	Damborg	1
E4402	Yes	D5-8		DNK	Zealand	Dog	Faeces	Pet				55.463252;11.721498	NA	78	3	12	44	0	None	None	Damborg	1
E4403	Yes	D6-3		DNK	Zealand	Dog	Faeces	Pet				55.463252;11.721498	NA	78	3	12	44	0	None	None	Damborg	1
E4404	Yes	E2-9		DNK	Zealand	Dog	Faeces	Pet				55.463252;11.721498	NA	266	2	6	18	0	None	None	Damborg	1
E4406	Yes	G4-8		DNK	Zealand	Dog	Faeces	Pet				55.463252;11.721498	NA	192	3	9	31	0	None	None	Damborg	1
E4407	Yes	H2-8		DNK	Zealand	Dog	Faeces	Pet				55.463252;11.721498	NA	78	3	12	44	0	None	None	Damborg	1
E4408	Yes	63-11-034		GBR	Cheshire	Dog	Faeces	Pet				53.203376;-2.927308	NA	78	3	12	45	0	None	None	Damborg	1
E4409	Yes	1243-259-100		GBR	Cheshire	Dog	Faeces	Pet				53.203376;-2.927308	NA	78	3	12	45	0	None	None	Damborg	1
E4410	Yes	915-152-096		GBR	Cheshire	Dog	Faeces	Pet				53.203376;-2.927308	NA	192	3	9	31	0	None	None	Damborg	1
E4411	Yes	244-24-091		GBR	Cheshire	Dog	Faeces	Pet				53.203376;-2.927308	NA	266	2	6	20	0	None	None	Damborg	1
E4412	Yes	2-3-0178		GBR	Cheshire	Dog	Faeces	Pet				53.203376;-2.927308	NA	398	2	6	20	0	None	None	Damborg	1
E4413	Yes	89-13-014		GBR	Cheshire	Dog	Faeces	Pet				53.203376;-2.927308	NA	401	2	6	23	0	None	None	Damborg	1
E4414	Yes	1085-165-083		GBR	Cheshire	Dog	Faeces	Pet				53.203376;-2.927308	NA	398	2	6	20	0	None	None	Damborg	1
E4415	Yes	688-114-157		GBR	Cheshire	Dog	Faeces	Pet				53.203376;-2.927308	NA	402	2	6	22	0	None	None	Damborg	1
E4416	Yes	232-304-174		GBR	Cheshire	Dog	Faeces	Pet				53.203376;-2.927308	NA	398	2	6	20	0	None	None	Damborg	1
E4417	Yes	364-229-120		GBR	Cheshire	Dog	Faeces	Pet				53.203376;-2.927308	NA	266	2	6	20	0	None	None	Damborg	1
E4418	Yes	355-45-168		GBR	Cheshire	Dog	Faeces	Pet				53.203376;-2.927308	NA	401	2	6	23	0	None	None	Damborg	1
E4419	Yes	1108-171-177		GBR	Cheshire	Dog	Faeces	Pet				53.203376;-2.927308	NA	398	2	6	20	0	None	None	Damborg	1
E4420	Yes	593-314-169		GBR	Cheshire	Dog	Faeces	Pet				53.203376;-2.927308	NA	398	2	6	20	0	None	None	Damborg	1
E4421	Yes	688-115-156		GBR	Cheshire	Dog	Faeces	Pet				53.203376;-2.927308	NA	192	3	9	31	0	None	None	Damborg	1
E4422	Yes	789-139-132		GBR	Cheshire	Dog	Faeces	Pet				53.203376;-2.927308	NA	78	3	12	45	0	None	None	Damborg	1
E4423	Yes	1133-177-142		GBR	Cheshire	Dog	Faeces	Pet				53.203376;-2.927308	NA	401	2	6	23	0	None	None	Damborg	1
E4424	Yes	1248-191-105		GBR	Cheshire	Dog	Faeces	Pet				53.203376;-2.927308	NA	78	3	12	45	0	None	None	Damborg	1
E4425	Yes	800-278-117		GBR	Cheshire	Dog	Faeces	Pet				53.203376;-2.927308	NA	266	2	6	20	0	None	None	Damborg	1
E4426	No	808-234-070		GBR	Cheshire	Dog	Faeces	Pet				53.203376;-2.927308	NA	19	3	11	41	0	None	None	Damborg	1
E4427	No	819-131-002		GBR	Cheshire	Dog	Faeces	Pet				53.203376;-2.927308	NA	157	5	25	83	0	None	None	Damborg	1
E4428	Yes	411-301-123		GBR	Cheshire	Dog	Faeces	Pet				53.203376;-2.927308	NA	192	3	9	31	0	None	None	Damborg	1
E4429	Yes	1064-169-183		GBR	Cheshire	Dog	Faeces	Pet				53.203376;-2.927308	NA	192	3	9	31	0	None	None	Damborg	1
E4430	No	1946-07-31		GBR	Cheshire	Dog	Faeces	Pet				53.203376;-2.927308	NA	19	3	11	41	0	None	None	Damborg	1
E4431	Yes	232-305-175		GBR	Cheshire	Dog	Faeces	Pet				53.203376;-2.927308	NA	398	2	6	20	0	None	None	Damborg	1
E4432	Yes	596-87-126		GBR	Cheshire	Dog	Faeces	Pet				53.203376;-2.927308	NA	266	2	6	18	0	None	None	Damborg	1
E4433	Yes	914-247-173		GBR	Cheshire	Dog	Faeces	Pet				53.203376;-2.927308	NA	398	2	6	20	0	None	None	Damborg	1
E4434	Yes	439-223-133		GBR	Cheshire	Dog	Faeces	Pet				53.203376;-2.927308	NA	78	3	12	45	0	None	None	Damborg	1
E4435	Yes	1227-287-125		GBR	Cheshire	Dog	Faeces	Pet				53.203376;-2.927308	NA	266	2	6	20	0	None	None	Damborg	1
E4436	Yes	368-46-030		GBR	Cheshire	Dog	Faeces	Pet				53.203376;-2.927308	NA	266	2	6	20	0	None	None	Damborg	1
E4437	Yes	53-9-015		GBR	Cheshire	Dog	Faeces	Pet				53.203376;-2.927308	NA	78	3	12	45	0	None	None	Damborg	1
E4438	Yes	972-146-158		GBR	Cheshire	Dog	Faeces	Pet				53.203376;-2.927308	NA	398	2	6	20	0	None	None	Damborg	1
E4439	Yes	1174-260-104		GBR	Cheshire	Dog	Faeces	Pet				53.203376;-2.927308	NA	266	2	6	20	0	None	None	Damborg	1
E4440	Yes	400-286-166		GBR	Cheshire	Dog	Faeces	Pet				53.203376;-2.927308	NA	398	2	6	20	0	None	None	Damborg	1
E4441	Yes	914-246-172		GBR	Cheshire	Dog	Faeces	Pet				53.203376;-2.927308	NA	398	2	6	20	0	None	None	Damborg	1
E4442	Yes	1133-176-141		GBR	Cheshire	Dog	Faeces	Pet				53.203376;-2.927308	NA	398	2	6	20	0	None	None	Damborg	1
E4443	Yes	1163-184-165		GBR	Cheshire	Dog	Faeces	Pet				53.203376;-2.927308	NA	398	2	6	20	0	None	None	Damborg	1
E4444	Yes	402-297-179		GBR	Cheshire	Dog	Faeces	Pet				53.203376;-2.927308	NA	398	2	6	20	0	None	None	Damborg	1
E4445	Yes	851-132-167		GBR	Cheshire	Dog	Faeces	Pet				53.203376;-2.927308	NA	398	2	6	20	0	None	None	Damborg	1
E4446	Yes	739-112-122		GBR	Cheshire	Dog	Faeces	Pet				53.203376;-2.927308	NA	266	2	6	20	0	None	None	Damborg	1
E4447	Yes	1227-288-124		GBR	Cheshire	Dog	Faeces	Pet				53.203376;-2.927308	NA	266	2	6	20	0	None	None	Damborg	1
E4448	Yes	593-313-170		GBR	Cheshire	Dog	Faeces	Pet				53.203376;-2.927308	NA	398	2	6	20	0	None	None	Damborg	1
E4449	Yes	947-149-087		GBR	Cheshire	Dog	Faeces	Pet				53.203376;-2.927308	NA	192	3	9	31	0	None	None	Damborg	1
E4450	Yes	23416-2		DNK	Zealand	Dog	Urine	Pet				55.463252;11.721498	NA	317	3	9	33	0	None	None	Damborg	1
E4451	No	6		NLD	Den Haag	Dog	Faeces	Pet				52.070498;4.300700	NA	274	3	16	54	NA		None	de Regt	1
E4454	No	14		NLD	Hattem	Dog	Faeces	Pet				52.473931;6.068176	NA	168	5	26	85	NA		None	de Regt	1
E4455	No	25		NLD	Rijswijk	Dog	Faeces	Pet				52.037698;4.321974	NA	274	3	16	53	NA		None	de Regt	1
E4456	Yes	27		NLD	Den Haag	Dog	Faeces	Pet				52.070498;4.300700	NA	16	4	19	62	NA		None	de Regt	1
E4457	Yes	34		NLD	Nieuwegein	Dog	Faeces	Pet				52.024821;5.091819	NA	456	3	9	32	NA		None	de Regt	1
E4458	No	37		NLD	Houten	Dog	Faeces	Pet				52.027843;5.163002	NA	128	2	7	25	NA		None	de Regt	1
E4459	No	40		NLD	Den Haag	Dog	Faeces	Pet				52.070498;4.300700	NA	168	5	26	85	NA		None	de Regt	1
E4460	Yes	45		NLD	Den Haag	Dog	Faeces	Pet				52.070498;4.300700	NA	266	2	6	18	NA		None	de Regt	1
E4461	No	46		NLD	Den Haag	Dog	Faeces	Pet				52.070498;4.300700	NA	19	3	11	41	NA		None	de Regt	1
E4462	Yes	49		NLD	Amersfoort	Dog	Faeces	Pet				52.156111;5.387827	NA	192	3	9	31	NA		None	de Regt	1
E4463	No	50		NLD	Baarn	Dog	Faeces	Pet				52.213182;5.286410	NA	373	5	25	81	NA		None	de Regt	1
E4464	No	55		NLD		Dog	Faeces	Pet				52.132633;5.291266	NA	148	5	25	81	NA		None	de Regt	1
E4465	No	56		NLD	Delft	Dog	Faeces	Pet				52.011577;4.357068	NA	274	3	16	54	NA		None	de Regt	1
E4466	Yes	57		NLD	Rijswijk	Dog	Faeces	Pet				52.037698;4.321974	NA	458	3	16	54	NA		None	de Regt	1
E4467	Yes	61		NLD		Dog	Faeces	Pet				52.132633;5.291266	NA	266	2	6	18	NA		None	de Regt	1
E4468	No	68		NLD	Den Haag	Dog	Faeces	Pet				52.070498;4.300700	NA	19	3	11	41	NA		None	de Regt	1
E4469	No	70		NLD	Ermelo	Dog	Faeces	Pet				52.298665;5.629619	NA	19	3	11	41	NA		None	de Regt	1
E4470	Yes	72		NLD	Amersfoort	Dog	Faeces	Pet				52.156111;5.387827	NA	192	3	9	31	NA		None	de Regt	1
E4471	No	73		NLD	Wezep	Dog	Faeces	Pet				52.462460;6.001166	NA	1181	3	11	41	NA		None	de Regt	1
E4472	Yes	74		NLD	Den Haag	Dog	Faeces	Pet				52.070498;4.300700	NA	266	2	6	18	NA		None	de Regt	1
E4473	No	75		NLD	Den Haag	Dog	Faeces	Pet				52.070498;4.300700	NA	19	3	11	41	NA		None	de Regt	1
E4474	Yes	77		NLD	Den Haag	Dog	Faeces	Pet				52.070498;4.300700	NA	266	2	6	18	NA		None	de Regt	1
E4564	Yes	E4455 B	2008	NLD		Dog	Faeces	Pet				52.132633;5.291266	NA	266	2	6	18	NA		None	de Regt	1
E4565	Yes	E4467 B	2008	NLD		Dog	Faeces	Pet				52.132633;5.291266	NA	203	3	10	38	NA		None	de Regt	1
E5189	No	P037 inv-2	2009	CHE	Basel	Hospitalized patient	Blood	Hospitalized patient	University Hopital Basel	UniversityHopitalBasel		47.559599;7.588576	NA	22	2	7	25	NA		None	Weisser	1
E6009	Yes	RI_0008-001 vre	2010	LVA	Riga	Hospitalized patient	Faeces	Hospitalized patient	Pauls Stradins Clinical Hospital	PaulsStradinsClinicalHospital		56.932395;24.069147	NA	547	3	15	52	1	vanA	vanA	MOSAR	1
E6010	Yes	RI_0009-001 vre	2010	LVA	Riga	Hospitalized patient	Faeces	Hospitalized patient	Pauls Stradins Clinical Hospital	PaulsStradinsClinicalHospital		56.932395;24.069147	NA	548	3	8	30	1	vanA	vanA	MOSAR	1
E6011	Yes	RI_0012-002 vre	2010	LVA	Riga	Hospitalized patient	Faeces	Hospitalized patient	Pauls Stradins Clinical Hospital	PaulsStradinsClinicalHospital		56.932395;24.069147	NA	548	3	8	30	1	vanA	vanA	MOSAR	1
E6012	Yes	RI_0039-002 vre	2010	LVA	Riga	Hospitalized patient	Faeces	Hospitalized patient	Pauls Stradins Clinical Hospital	PaulsStradinsClinicalHospital		56.932395;24.069147	NA	78	3	8	30	1	vanA	vanA	MOSAR	1
E6013	Yes	RI_0044-001 vre	2010	LVA	Riga	Hospitalized patient	Faeces	Hospitalized patient	Pauls Stradins Clinical Hospital	PaulsStradinsClinicalHospital		56.932395;24.069147	NA	78	3	8	30	1	vanA	vanA	MOSAR	1
E6014	Yes	RI_0059-004 vre	2010	LVA	Riga	Hospitalized patient	Faeces	Hospitalized patient	Pauls Stradins Clinical Hospital	PaulsStradinsClinicalHospital		56.932395;24.069147	NA	547	3	15	52	1	vanA	vanA	MOSAR	1
E6015	Yes	RI_0061-007 vre	2010	LVA	Riga	Hospitalized patient	Faeces	Hospitalized patient	Pauls Stradins Clinical Hospital	PaulsStradinsClinicalHospital		56.932395;24.069147	NA	548	3	8	30	1	vanA	vanA	MOSAR	1
E6016	Yes	RI_0063-003 vre	2010	LVA	Riga	Hospitalized patient	Faeces	Hospitalized patient	Pauls Stradins Clinical Hospital	PaulsStradinsClinicalHospital		56.932395;24.069147	NA	78	3	8	30	1	vanA	vanA	MOSAR	1
E6017	Yes	RI_0073-001 vre	2010	LVA	Riga	Hospitalized patient	Faeces	Hospitalized patient	Pauls Stradins Clinical Hospital	PaulsStradinsClinicalHospital		56.932395;24.069147	NA	440	4	22	72	1	vanA	vanA	MOSAR	1
E6018	Yes	RI_0083-001 vre	2010	LVA	Riga	Hospitalized patient	Faeces	Hospitalized patient	Pauls Stradins Clinical Hospital	PaulsStradinsClinicalHospital		56.932395;24.069147	NA	78	3	8	30	1	vanA	vanA	MOSAR	1
E6019	Yes	RI_0074-005 vre	2010	LVA	Riga	Hospitalized patient	Faeces	Hospitalized patient	Pauls Stradins Clinical Hospital	PaulsStradinsClinicalHospital		56.932395;24.069147	NA	78	3	8	30	1	vanA	vanA	MOSAR	1
E6020	Yes	RI_0081-001 vre	2010	LVA	Riga	Hospitalized patient	Wound	Hospitalized patient	Pauls Stradins Clinical Hospital	PaulsStradinsClinicalHospital		56.932395;24.069147	NA	549	3	8	27	1	vanA	vanA	MOSAR	1
E6021	Yes	RI_0081-006 vre	2010	LVA	Riga	Hospitalized patient	Faeces	Hospitalized patient	Pauls Stradins Clinical Hospital	PaulsStradinsClinicalHospital		56.932395;24.069147	NA	549	3	8	27	1	vanA	vanA	MOSAR	1
E6022	Yes	RI_0085-002 vre	2010	LVA	Riga	Hospitalized patient	Faeces	Hospitalized patient	Pauls Stradins Clinical Hospital	PaulsStradinsClinicalHospital		56.932395;24.069147	NA	549	3	8	27	1	vanA	vanA	MOSAR	1
E6023	Yes	RI_0089-002 vre	2010	LVA	Riga	Hospitalized patient	Faeces	Hospitalized patient	Pauls Stradins Clinical Hospital	PaulsStradinsClinicalHospital		56.932395;24.069147	NA	78	3	8	30	1	vanA	vanA	MOSAR	1
E6024	Yes	RI_0090-001 vre	2010	LVA	Riga	Hospitalized patient	Faeces	Hospitalized patient	Pauls Stradins Clinical Hospital	PaulsStradinsClinicalHospital		56.932395;24.069147	NA	549	3	8	27	1	vanA	vanA	MOSAR	1
E6025	Yes	RI_0091-001 vre	2010	LVA	Riga	Hospitalized patient	Faeces	Hospitalized patient	Pauls Stradins Clinical Hospital	PaulsStradinsClinicalHospital		56.932395;24.069147	NA	547	3	15	52	1	vanA	vanA	MOSAR	1
E6026	Yes	RI_0100-003 vre	2010	LVA	Riga	Hospitalized patient	Faeces	Hospitalized patient	Pauls Stradins Clinical Hospital	PaulsStradinsClinicalHospital		56.932395;24.069147	NA	17	4	21	70	1	vanA	vanA	MOSAR	1
E6027	Yes	RI_0106-002 vre	2010	LVA	Riga	Hospitalized patient	Faeces	Hospitalized patient	Pauls Stradins Clinical Hospital	PaulsStradinsClinicalHospital		56.932395;24.069147	NA	548	3	8	30	1	vanA	vanA	MOSAR	1
E6028	Yes	RI_0107-005 vre	2010	LVA	Riga	Hospitalized patient	Faeces	Hospitalized patient	Pauls Stradins Clinical Hospital	PaulsStradinsClinicalHospital		56.932395;24.069147	NA	78	3	8	30	1	vanA	vanA	MOSAR	1
E6029	Yes	RI_0117-002 vre	2010	LVA	Riga	Hospitalized patient	Faeces	Hospitalized patient	Pauls Stradins Clinical Hospital	PaulsStradinsClinicalHospital		56.932395;24.069147	NA	18	4	23	75	1	vanA	vanA	MOSAR	1
E6030	Yes	RI_0127-001 vre	2010	LVA	Riga	Hospitalized patient	Faeces	Hospitalized patient	Pauls Stradins Clinical Hospital	PaulsStradinsClinicalHospital		56.932395;24.069147	NA	440	4	22	72	1	vanA	vanA	MOSAR	1
E6031	Yes	RI_0129-003 vre	2010	LVA	Riga	Hospitalized patient	Faeces	Hospitalized patient	Pauls Stradins Clinical Hospital	PaulsStradinsClinicalHospital		56.932395;24.069147	NA	78	3	8	30	1	vanA	vanA	MOSAR	1
E6032	Yes	RI_0132-001 vre	2010	LVA	Riga	Hospitalized patient	Faeces	Hospitalized patient	Pauls Stradins Clinical Hospital	PaulsStradinsClinicalHospital		56.932395;24.069147	NA	17	4	18	59	1	vanA	vanA	MOSAR	1
E6033	Yes	RI_0153-001 vre	2010	LVA	Riga	Hospitalized patient	Faeces	Hospitalized patient	Pauls Stradins Clinical Hospital	PaulsStradinsClinicalHospital		56.932395;24.069147	NA	78	3	8	30	1	vanA	vanA	MOSAR	1
E6034	Yes	RI_0157-001 vre	2010	LVA	Riga	Hospitalized patient	Faeces	Hospitalized patient	Pauls Stradins Clinical Hospital	PaulsStradinsClinicalHospital		56.932395;24.069147	NA	549	3	8	27	1	vanA	vanA	MOSAR	1
E6035	Yes	RI_0163-003 vre	2010	LVA	Riga	Hospitalized patient	Faeces	Hospitalized patient	Pauls Stradins Clinical Hospital	PaulsStradinsClinicalHospital		56.932395;24.069147	NA	17	1	3	12	1	vanA	vanA	MOSAR	1
E6036	Yes	RI_0168-001 vre	2010	LVA	Riga	Hospitalized patient	Faeces	Hospitalized patient	Pauls Stradins Clinical Hospital	PaulsStradinsClinicalHospital		56.932395;24.069147	NA	78	3	8	30	1	vanA	vanA	MOSAR	1
E6037	Yes	RI_0173-001 vre	2010	LVA	Riga	Hospitalized patient	Faeces	Hospitalized patient	Pauls Stradins Clinical Hospital	PaulsStradinsClinicalHospital		56.932395;24.069147	NA	389	1	4	13	1	vanA	vanA	MOSAR	1
E6038	Yes	RI_0181-004 vre	2010	LVA	Riga	Hospitalized patient	Faeces	Hospitalized patient	Pauls Stradins Clinical Hospital	PaulsStradinsClinicalHospital		56.932395;24.069147	NA	440	4	22	72	1	vanA	vanA	MOSAR	1
E6039	Yes	RI_0184-004 vre	2010	LVA	Riga	Hospitalized patient	Faeces	Hospitalized patient	Pauls Stradins Clinical Hospital	PaulsStradinsClinicalHospital		56.932395;24.069147	NA	17	4	18	59	1	vanA	vanA	MOSAR	1
E6040	Yes	RI_0195-006 vre	2010	LVA	Riga	Hospitalized patient	Faeces	Hospitalized patient	Pauls Stradins Clinical Hospital	PaulsStradinsClinicalHospital		56.932395;24.069147	NA	440	4	22	72	1	vanA	vanA	MOSAR	1
E6041	Yes	RI_0204-002 vre	2010	LVA	Riga	Hospitalized patient	Faeces	Hospitalized patient	Pauls Stradins Clinical Hospital	PaulsStradinsClinicalHospital		56.932395;24.069147	NA	440	4	22	72	1	vanA	vanA	MOSAR	1
E6042	Yes	RI_0206-001 vre	2010	LVA	Riga	Hospitalized patient	Faeces	Hospitalized patient	Pauls Stradins Clinical Hospital	PaulsStradinsClinicalHospital		56.932395;24.069147	NA	440	4	22	72	1	vanA	vanA	MOSAR	1
E6043	Yes	RI_0207-002 vre	2010	LVA	Riga	Hospitalized patient	Faeces	Hospitalized patient	Pauls Stradins Clinical Hospital	PaulsStradinsClinicalHospital		56.932395;24.069147	NA	17	4	23	75	0		None	MOSAR	1
E6044	Yes	RI_0208-001 vre	2010	LVA	Riga	Hospitalized patient	Faeces	Hospitalized patient	Pauls Stradins Clinical Hospital	PaulsStradinsClinicalHospital		56.932395;24.069147	NA	389	1	4	13	1	vanA	vanA	MOSAR	1
E6045	Yes	PO-570961-001; EnGen0049	2010	PRT	Porto	Hospitalized patient	Faeces	Hospitalized patient	Hospital Santo Antonio	HospitalSantoAntonio		41.146777;-8.619558	NA	78	3	8	30	1		vanA	LeBreton	1
E6046	Yes	PO-1201126-001	2010	PRT	Porto	Hospitalized patient	Faeces	Hospitalized patient	Hospital Santo Antonio	HospitalSantoAntonio		41.146777;-8.619558	NA	117	1	2	4	1	vanA	vanA	MOSAR	1
E6047	Yes	PO-1141929-002	2010	PRT	Porto	Hospitalized patient	Faeces	Hospitalized patient	Hospital Santo Antonio	HospitalSantoAntonio		41.146777;-8.619558	NA	78	3	8	30	0		vanA	MOSAR	1
E6048	Yes	PO-1040228-003	2010	PRT	Porto	Hospitalized patient	Faeces	Hospitalized patient	Hospital Santo Antonio	HospitalSantoAntonio		41.146777;-8.619558	NA	78	3	8	30	1	vanA	vanA	MOSAR	1
E6049	Yes	PO-752197-004	2010	PRT	Porto	Hospitalized patient	Faeces	Hospitalized patient	Hospital Santo Antonio	HospitalSantoAntonio		41.146777;-8.619558	NA	78	3	8	30	1	vanA	vanA	MOSAR	1
E6050	Yes	PO-715435-001	2010	PRT	Porto	Hospitalized patient	Faeces	Hospitalized patient	Hospital Santo Antonio	HospitalSantoAntonio		41.146777;-8.619558	NA	117	1	2	4	1	vanA	vanA	MOSAR	1
E6051	Yes	PO-664405-003	2010	PRT	Porto	Hospitalized patient	Faeces	Hospitalized patient	Hospital Santo Antonio	HospitalSantoAntonio		41.146777;-8.619558	NA	78	3	8	30	1	vanA	vanA	MOSAR	1
E6052	Yes	PO-524012-002	2010	PRT	Porto	Hospitalized patient	Faeces	Hospitalized patient	Hospital Santo Antonio	HospitalSantoAntonio		41.146777;-8.619558	NA	78	3	8	30	1	vanA	vanA	MOSAR	1
E6053	Yes	PO-1210535-001	2010	PRT	Porto	Hospitalized patient	Faeces	Hospitalized patient	Hospital Santo Antonio	HospitalSantoAntonio		41.146777;-8.619558	NA	18	4	22	74	1	vanA	vanA	MOSAR	1
E6054	Yes	PO-1084561-001	2010	PRT	Porto	Hospitalized patient	Faeces	Hospitalized patient	Hospital Santo Antonio	HospitalSantoAntonio		41.146777;-8.619558	NA	78	3	8	30	1	vanA	vanA	MOSAR	1
E6055	Yes	PO-1361714-004	2010	PRT	Porto	Hospitalized patient	Faeces	Hospitalized patient	Hospital Santo Antonio	HospitalSantoAntonio		41.146777;-8.619558	NA	18	4	22	72	1	vanA	vanA	MOSAR	1
E6056	Yes	PO-1141376-001	2010	PRT	Porto	Hospitalized patient	Faeces	Hospitalized patient	Hospital Santo Antonio	HospitalSantoAntonio		41.146777;-8.619558	NA	117	1	2	4	1	vanA	vanA	MOSAR	1
E6057	Yes	PO-534309-001	2010	PRT	Porto	Hospitalized patient	Faeces	Hospitalized patient	Hospital Santo Antonio	HospitalSantoAntonio		41.146777;-8.619558	NA	117	1	2	4	1	vanA	vanA	MOSAR	1
E6058	Yes	PO-1364187-003	2010	PRT	Porto	Hospitalized patient	Faeces	Hospitalized patient	Hospital Santo Antonio	HospitalSantoAntonio		41.146777;-8.619558	NA	117	1	2	4	1	vanA	vanA	MOSAR	1
E6059	Yes	PO-1364827-005	2010	PRT	Porto	Hospitalized patient	Faeces	Hospitalized patient	Hospital Santo Antonio	HospitalSantoAntonio		41.146777;-8.619558	NA	117	1	2	4	1	vanA	vanA	MOSAR	1
E6060	Yes	PO-1262844-005	2010	PRT	Porto	Hospitalized patient	Faeces	Hospitalized patient	Hospital Santo Antonio	HospitalSantoAntonio		41.146777;-8.619558	NA	117	1	2	4	1	vanA	vanA	MOSAR	1
E6061	Yes	PO-1368337-002	2010	PRT	Porto	Hospitalized patient	Faeces	Hospitalized patient	Hospital Santo Antonio	HospitalSantoAntonio		41.146777;-8.619558	NA	551	1	2	4	1	vanA	vanA	MOSAR	1
E6062	Yes	PO-1368566-002	2010	PRT	Porto	Hospitalized patient	Faeces	Hospitalized patient	Hospital Santo Antonio	HospitalSantoAntonio		41.146777;-8.619558	NA	117	1	2	4	1	vanA	vanA	MOSAR	1
E6063	Yes	PO-1368809-002	2010	PRT	Porto	Hospitalized patient	Faeces	Hospitalized patient	Hospital Santo Antonio	HospitalSantoAntonio		41.146777;-8.619558	NA	78	3	8	30	1	vanA	vanA	MOSAR	1
E6064	Yes	PO-1145759-001	2010	PRT	Porto	Hospitalized patient	Faeces	Hospitalized patient	Hospital Santo Antonio	HospitalSantoAntonio		41.146777;-8.619558	NA	78	3	8	30	1	vanA	vanA	MOSAR	1
E6065	Yes	PO-784596-001	2010	PRT	Porto	Hospitalized patient	Faeces	Hospitalized patient	Hospital Santo Antonio	HospitalSantoAntonio		41.146777;-8.619558	NA	117	1	2	4	1	vanA	vanA	MOSAR	1
E6066	Yes	PO-577833-01-001	2010	PRT	Porto	Hospitalized patient	Faeces	Hospitalized patient	Hospital Santo Antonio	HospitalSantoAntonio		41.146777;-8.619558	NA	117	1	2	4	1	vanA	vanA	MOSAR	1
E6067	Yes	PO-1197467-003	2010	PRT	Porto	Hospitalized patient	Faeces	Hospitalized patient	Hospital Santo Antonio	HospitalSantoAntonio		41.146777;-8.619558	NA	78	3	8	30	1	vanA	vanA	MOSAR	1
E6068	Yes	PO-885203-001	2010	PRT	Porto	Hospitalized patient	Faeces	Hospitalized patient	Hospital Santo Antonio	HospitalSantoAntonio		41.146777;-8.619558	NA	18	4	22	74	1	vanA	vanA	MOSAR	1
E6072	Yes	P032 inv-4	2009	CHE	Basel	Hospitalized patient	Blood	Hospitalized patient	University Hopital Basel	UniversityHopitalBasel		47.559599;7.588576	NA	78	3	10	37	NA		None	Weisser	1
E6073	Yes	P046 inv-5	2009	CHE	Basel	Hospitalized patient	Blood	Hospitalized patient	University Hopital Basel	UniversityHopitalBasel		47.559599;7.588576	NA	78	3	10	37	NA		None	Weisser	1
E6074	Yes	P029 inv-6	2009	CHE	Basel	Hospitalized patient	Blood	Hospitalized patient	University Hopital Basel	UniversityHopitalBasel		47.559599;7.588576	NA	18	4	22	72	NA		None	Weisser	1
E6075	Yes	P014 inv-7	2009	CHE	Basel	Hospitalized patient	Blood	Hospitalized patient	University Hopital Basel	UniversityHopitalBasel		47.559599;7.588576	NA	203	3	10	38	NA		None	Weisser	1
E6076	Yes	P049 inv-8	2009	CHE	Basel	Hospitalized patient	Blood	Hospitalized patient	University Hopital Basel	UniversityHopitalBasel		47.559599;7.588576	NA	78	3	10	37	NA		None	Weisser	1
E6086	Yes	UW6035	2005	DEU	Bavaria	Hospitalized patient	Catheter_Drain	Hospitalized patient				48.790447;11.497889	NA	203	3	10	38	1	vanA	vanA	Innositol	1
E6092	Yes	UW6518	2006	DEU		Human	0	Human				51.165691;10.451526	NA	117	1	2	4	1	vanA	vanA	Innositol	1
E6094	Yes	UW6920	2007	DEU	Berlin	Hospitalized patient	Blood	Hospitalized patient				52.520007;13.404954	NA	117	1	2	4	0	None	None	Innositol	1
E6684	Yes	P040 INV-10b	2010	CHE	Basel	Hospitalized patient	Blood	Hospitalized patient	University Hopital Basel	UniversityHopitalBasel		47.559599;7.588576	NA	117	1	2	4	NA		None	Weisser	1
E6685	Yes	P052 INV-11	2010	CHE	Basel	Hospitalized patient	Blood	Hospitalized patient	University Hopital Basel	UniversityHopitalBasel		47.559599;7.588576	NA	78	3	10	37	NA		None	Weisser	1
E6686	Yes	P053 INV-12	2010	CHE	Basel	Hospitalized patient	Blood	Hospitalized patient	University Hopital Basel	UniversityHopitalBasel		47.559599;7.588576	NA	192	3	14	51	NA		None	Weisser	1
E6687	No	P054 INV-13	2010	CHE	Basel	Hospitalized patient	Blood	Hospitalized patient	University Hopital Basel	UniversityHopitalBasel		47.559599;7.588576	NA	22	2	7	25	NA		None	Weisser	1
E6688	No	P055 INV-14	2010	CHE	Basel	Hospitalized patient	Blood	Hospitalized patient	University Hopital Basel	UniversityHopitalBasel		47.559599;7.588576	NA	25	5	24	78	NA		None	Weisser	1
E6689	Yes	P014 INV-15	2010	CHE	Basel	Hospitalized patient	Blood	Hospitalized patient	University Hopital Basel	UniversityHopitalBasel		47.559599;7.588576	NA	192	3	14	51	NA		None	Weisser	1
E6690	Yes	P014 INV-16	2010	CHE	Basel	Hospitalized patient	Blood	Hospitalized patient	University Hopital Basel	UniversityHopitalBasel		47.559599;7.588576	NA	192	3	8	29	NA		None	Weisser	1
E6691	Yes	P057 INV-17	2010	CHE	Basel	Hospitalized patient	Blood	Hospitalized patient	University Hopital Basel	UniversityHopitalBasel		47.559599;7.588576	NA	18	4	22	74	NA		None	Weisser	1
E6692	Yes	P056 INV-18	2010	CHE	Basel	Hospitalized patient	Blood	Hospitalized patient	University Hopital Basel	UniversityHopitalBasel		47.559599;7.588576	NA	78	3	10	37	NA		None	Weisser	1
E6693	Yes	P058 INV-19	2010	CHE	Basel	Hospitalized patient	Blood	Hospitalized patient	University Hopital Basel	UniversityHopitalBasel		47.559599;7.588576	NA	78	3	10	37	NA		None	Weisser	1
E6849	No	P050 INV-9	2010	CHE	Basel	Hospitalized patient	Blood	Hospitalized patient	University Hopital Basel	UniversityHopitalBasel		47.559599;7.588576	NA	130	8	38	119	NA		None	Weisser	1
E6850	Yes	P059 INV-20	2010	CHE	Basel	Hospitalized patient	Blood	Hospitalized patient	University Hopital Basel	UniversityHopitalBasel		47.559599;7.588576	NA	78	3	10	37	NA		None	Weisser	1
E6851	No	P055 INV-21	2010	CHE	Basel	Hospitalized patient	Blood	Hospitalized patient	University Hopital Basel	UniversityHopitalBasel		47.559599;7.588576	NA	25	5	24	78	NA		None	Weisser	1
E6852	Yes	P060 INV-22	2010	CHE	Basel	Hospitalized patient	Blood	Hospitalized patient	University Hopital Basel	UniversityHopitalBasel		47.559599;7.588576	NA	78	3	8	27	NA		None	Weisser	1
E6853	Yes	P061 INV-23b	2010	CHE	Basel	Hospitalized patient	Blood	Hospitalized patient	University Hopital Basel	UniversityHopitalBasel		47.559599;7.588576	NA	192	3	8	29	NA		None	Weisser	1
E6854	Yes	P061 INV-23c	2010	CHE	Basel	Hospitalized patient	Blood	Hospitalized patient	University Hopital Basel	UniversityHopitalBasel		47.559599;7.588576	NA	192	3	8	29	NA		None	Weisser	1
E6855	Yes	P062 INV-24	2010	CHE	Basel	Hospitalized patient	Blood	Hospitalized patient	University Hopital Basel	UniversityHopitalBasel		47.559599;7.588576	NA	78	3	10	37	NA		None	Weisser	1
E6856	Yes	P040 INV-25	2010	CHE	Basel	Hospitalized patient	Blood	Hospitalized patient	University Hopital Basel	UniversityHopitalBasel		47.559599;7.588576	NA	117	1	2	4	NA		None	Weisser	1
E6857	Yes	P014 INV-26	2010	CHE	Basel	Hospitalized patient	Blood	Hospitalized patient	University Hopital Basel	UniversityHopitalBasel		47.559599;7.588576	NA	203	3	10	38	NA		None	Weisser	1
E6951	Yes	RI_0129-01-009	2010	LVA	Riga	Hospitalized patient	Wound	Hospitalized patient	Pauls Stradins Clinical Hospital	PaulsStradinsClinicalHospital		56.932395;24.069147	NA	389	1	4	13	1	vanA	vanA	MOSAR	1
E6953	Yes	VR-94005324-001	2010	PRT	Vila Real	Hospitalized patient	Faeces	Hospitalized patient	Hospital Vila Real	HospitalVilaReal		39.942945;-0.106985	NA	78	3	8	30	1	vanA	vanA	MOSAR	1
E6954	Yes	VR-3001909-001	2010	PRT	Vila Real	Hospitalized patient	Faeces	Hospitalized patient	Hospital Vila Real	HospitalVilaReal		39.942945;-0.106985	NA	17	4	22	74	1	vanA	vanA	MOSAR	1
E6955	Yes	VR-8010535-003	2010	PRT	Vila Real	Hospitalized patient	Faeces	Hospitalized patient	Hospital Vila Real	HospitalVilaReal		39.942945;-0.106985	NA	78	3	8	30	1	vanA	vanA	MOSAR	1
E6956	Yes	VR-5008313-002	2010	PRT	Vila Real	Hospitalized patient	Faeces	Hospitalized patient	Hospital Vila Real	HospitalVilaReal		39.942945;-0.106985	NA	78	3	8	30	NA		vanA	MOSAR	1
E6957	Yes	VR-8005263-005	2010	PRT	Vila Real	Hospitalized patient	Faeces	Hospitalized patient	Hospital Vila Real	HospitalVilaReal		39.942945;-0.106985	NA	78	3	8	30	1	vanA	vanA	MOSAR	1
E6958	Yes	VR-8012130-01-002	2010	PRT	Vila Real	Hospitalized patient	Faeces	Hospitalized patient	Hospital Vila Real	HospitalVilaReal		39.942945;-0.106985	NA	280	4	22	72	1	vanA	vanA	MOSAR	1
E6959	Yes	VR-8002119-007	2010	PRT	Vila Real	Hospitalized patient	Faeces	Hospitalized patient	Hospital Vila Real	HospitalVilaReal		39.942945;-0.106985	NA	78	3	8	30	1	vanA	vanA	MOSAR	1
E6961	Yes	RI_0235-006	2010	LVA	Riga	Hospitalized patient	Faeces	Hospitalized patient	Pauls Stradins Clinical Hospital	PaulsStradinsClinicalHospital		56.932395;24.069147	NA	389	1	4	13	1	vanA	vanA	MOSAR	1
E6962	Yes	RI_0285-002	2010	LVA	Riga	Hospitalized patient	Faeces	Hospitalized patient	Pauls Stradins Clinical Hospital	PaulsStradinsClinicalHospital		56.932395;24.069147	NA	440	4	22	72	1	vanA	vanA	MOSAR	1
E6963	Yes	RI_0269-005	2010	LVA	Riga	Hospitalized patient	Faeces	Hospitalized patient	Pauls Stradins Clinical Hospital	PaulsStradinsClinicalHospital		56.932395;24.069147	NA	389	1	4	13	1	vanA	vanA	MOSAR	1
E6964	Yes	RI_0272-008	2010	LVA	Riga	Hospitalized patient	Faeces	Hospitalized patient	Pauls Stradins Clinical Hospital	PaulsStradinsClinicalHospital		56.932395;24.069147	NA	389	1	4	13	1	vanA	vanA	MOSAR	1
E6965	Yes	RI_0308-003	2010	LVA	Riga	Hospitalized patient	Faeces	Hospitalized patient	Pauls Stradins Clinical Hospital	PaulsStradinsClinicalHospital		56.932395;24.069147	NA	389	1	4	13	1	vanA	vanA	MOSAR	1
E6966	Yes	RI_0316-001	2010	LVA	Riga	Hospitalized patient	Faeces	Hospitalized patient	Pauls Stradins Clinical Hospital	PaulsStradinsClinicalHospital		56.932395;24.069147	NA	17	1	3	9	1	vanA	vanA	MOSAR	1
E6967	Yes	RI_0254-01-011	2010	LVA	Riga	Hospitalized patient	Faeces	Hospitalized patient	Pauls Stradins Clinical Hospital	PaulsStradinsClinicalHospital		56.932395;24.069147	NA	440	4	22	72	0		None	MOSAR	1
E6968	Yes	RI_0320-003	2010	LVA	Riga	Hospitalized patient	Faeces	Hospitalized patient	Pauls Stradins Clinical Hospital	PaulsStradinsClinicalHospital		56.932395;24.069147	NA	389	1	4	13	1	vanA	vanA	MOSAR	1
E6969	Yes	RI_0332-003	2010	LVA	Riga	Hospitalized patient	Faeces	Hospitalized patient	Pauls Stradins Clinical Hospital	PaulsStradinsClinicalHospital		56.932395;24.069147	NA	389	1	4	13	1	vanA	vanA	MOSAR	1
E6970	Yes	RI_0344-001	2010	LVA	Riga	Hospitalized patient	Faeces	Hospitalized patient	Pauls Stradins Clinical Hospital	PaulsStradinsClinicalHospital		56.932395;24.069147	NA	389	1	4	13	1	vanA	vanA	MOSAR	1
E6971	Yes	LA_159147-001	2010	GRC	Athens	Hospitalized patient	Faeces	Hospitalized patient	Laiko General Hospital	LaikoGeneralHospital		37.984674;23.764180	NA	655	1	5	17	1	vanA	vanA	MOSAR	1
E6972	Yes	LA_135919-004	2010	GRC	Athens	Hospitalized patient	Faeces	Hospitalized patient	Laiko General Hospital	LaikoGeneralHospital		37.984674;23.764180	NA	412	3	10	39	1	vanA	vanA	MOSAR	1
E6973	Yes	LA_169653-052	2010	GRC	Athens	Hospitalized patient	Faeces	Hospitalized patient	Laiko General Hospital	LaikoGeneralHospital		37.984674;23.764180	NA	412	3	10	38	1	vanA	vanA	MOSAR	1
E6975	Yes	LA_174820-002	2010	GRC	Athens	Hospitalized patient	Faeces	Hospitalized patient	Laiko General Hospital	LaikoGeneralHospital		37.984674;23.764180	NA	203	3	13	47	1	vanA	vanA	MOSAR	1
E6976	Yes	LA_176310-001	2010	GRC	Athens	Hospitalized patient	Faeces	Hospitalized patient	Laiko General Hospital	LaikoGeneralHospital		37.984674;23.764180	NA	412	3	10	37	1	vanA	vanA	MOSAR	1
E6977	Yes	LA_175600-011	2010	GRC	Athens	Hospitalized patient	Faeces	Hospitalized patient	Laiko General Hospital	LaikoGeneralHospital		37.984674;23.764180	NA	412	3	10	38	1	vanA	vanA	MOSAR	1
E6978	Yes	LA_175774-009	2010	GRC	Athens	Hospitalized patient	Faeces	Hospitalized patient	Laiko General Hospital	LaikoGeneralHospital		37.984674;23.764180	NA	117	1	1	1	1	vanA	vanA	MOSAR	1
E6979	Yes	LA_176518-002	2010	GRC	Athens	Hospitalized patient	Faeces	Hospitalized patient	Laiko General Hospital	LaikoGeneralHospital		37.984674;23.764180	NA	117	1	2	4	1	vanA	vanA	MOSAR	1
E6980	No	RI_0420-001	2010	LVA	Riga	Hospitalized patient	Faeces	Hospitalized patient	Pauls Stradins Clinical Hospital	PaulsStradinsClinicalHospital		56.932395;24.069147	NA	89	6	32	103	1	vanA	vanA	MOSAR	1
E6981	Yes	RI_0429-003	2010	LVA	Riga	Hospitalized patient	Faeces	Hospitalized patient	Pauls Stradins Clinical Hospital	PaulsStradinsClinicalHospital		56.932395;24.069147	NA	17	4	18	59	1	vanA	vanA	MOSAR	1
E6982	Yes	RI_0411-006	2010	LVA	Riga	Hospitalized patient	Faeces	Hospitalized patient	Pauls Stradins Clinical Hospital	PaulsStradinsClinicalHospital		56.932395;24.069147	NA	389	1	4	13	1	vanA	vanA	MOSAR	1
E6983	Yes	RI_0449-001	2010	LVA	Riga	Hospitalized patient	Faeces	Hospitalized patient	Pauls Stradins Clinical Hospital	PaulsStradinsClinicalHospital		56.932395;24.069147	NA	389	1	4	13	1	vanA	vanA	MOSAR	1
E6984	Yes	RI_0450-003	2010	LVA	Riga	Hospitalized patient	Faeces	Hospitalized patient	Pauls Stradins Clinical Hospital	PaulsStradinsClinicalHospital		56.932395;24.069147	NA	17	1	4	14	NA		vanA	MOSAR	1
E6985	Yes	RI_0453-003	2010	LVA	Riga	Hospitalized patient	Faeces	Hospitalized patient	Pauls Stradins Clinical Hospital	PaulsStradinsClinicalHospital		56.932395;24.069147	NA	17	4	18	61	1	vanA	vanA	MOSAR	1
E6986	Yes	RI_0454-004	2010	LVA	Riga	Hospitalized patient	Faeces	Hospitalized patient	Pauls Stradins Clinical Hospital	PaulsStradinsClinicalHospital		56.932395;24.069147	NA	389	1	4	13	1	vanA	vanA	MOSAR	1
E6987	Yes	RI_0440-007	2010	LVA	Riga	Hospitalized patient	Faeces	Hospitalized patient	Pauls Stradins Clinical Hospital	PaulsStradinsClinicalHospital		56.932395;24.069147	NA	117	1	2	5	1	vanA	vanA	MOSAR	1
E6988	Yes	RI_0466-003	2010	LVA	Riga	Hospitalized patient	Faeces	Hospitalized patient	Pauls Stradins Clinical Hospital	PaulsStradinsClinicalHospital		56.932395;24.069147	NA	17	4	21	69	1	vanA	vanA	MOSAR	1
E6989	Yes	RI_0462-004	2010	LVA	Riga	Hospitalized patient	Faeces	Hospitalized patient	Pauls Stradins Clinical Hospital	PaulsStradinsClinicalHospital		56.932395;24.069147	NA	389	1	4	13	1	vanA	vanA	MOSAR	1
E6990	Yes	RI_0500-002	2010	LVA	Riga	Hospitalized patient	Faeces	Hospitalized patient	Pauls Stradins Clinical Hospital	PaulsStradinsClinicalHospital		56.932395;24.069147	NA	389	1	4	13	1	vanA	vanA	MOSAR	1
E6991	Yes	RI_0528-004	2010	LVA	Riga	Hospitalized patient	Faeces	Hospitalized patient	Pauls Stradins Clinical Hospital	PaulsStradinsClinicalHospital		56.932395;24.069147	NA	389	1	4	13	1	vanA	vanA	MOSAR	1
E6992	Yes	RI_0543-003	2010	LVA	Riga	Hospitalized patient	Faeces	Hospitalized patient	Pauls Stradins Clinical Hospital	PaulsStradinsClinicalHospital		56.932395;24.069147	NA	389	1	4	13	1	vanA	vanA	MOSAR	1
E6993	Yes	RI_0554-003	2010	LVA	Riga	Hospitalized patient	Faeces	Hospitalized patient	Pauls Stradins Clinical Hospital	PaulsStradinsClinicalHospital		56.932395;24.069147	NA	389	1	4	13	1	vanA	vanA	MOSAR	1
E6994	Yes	RI_0565-003	2010	LVA	Riga	Hospitalized patient	Faeces	Hospitalized patient	Pauls Stradins Clinical Hospital	PaulsStradinsClinicalHospital		56.932395;24.069147	NA	389	1	4	13	1	vanA	vanA	MOSAR	1
E6995	Yes	RI_0504-01-005	2010	LVA	Riga	Hospitalized patient	Faeces	Hospitalized patient	Pauls Stradins Clinical Hospital	PaulsStradinsClinicalHospital		56.932395;24.069147	NA	389	1	4	13	1	vanA	vanA	MOSAR	1
E6996	Yes	RI_0504-01-005	2010	LVA	Riga	Hospitalized patient	Wound	Hospitalized patient	Pauls Stradins Clinical Hospital	PaulsStradinsClinicalHospital		56.932395;24.069147	NA	440	4	22	72	1	vanA	vanA	MOSAR	1
E6997	Yes	RI_0598-001	2010	LVA	Riga	Hospitalized patient	Faeces	Hospitalized patient	Pauls Stradins Clinical Hospital	PaulsStradinsClinicalHospital		56.932395;24.069147	NA	389	1	4	13	1	vanA	vanA	MOSAR	1
E6998	No	RI_0594-003	2010	LVA	Riga	Hospitalized patient	Faeces	Hospitalized patient	Pauls Stradins Clinical Hospital	PaulsStradinsClinicalHospital		56.932395;24.069147	NA	642	6	34	110	0		None	MOSAR	1
E6999	Yes	RI_0597-003	2010	LVA	Riga	Hospitalized patient	Faeces	Hospitalized patient	Pauls Stradins Clinical Hospital	PaulsStradinsClinicalHospital		56.932395;24.069147	NA	117	1	2	5	1	vanA	vanA	MOSAR	1
E7000	Yes	RI_0593-005	2010	LVA	Riga	Hospitalized patient	Faeces	Hospitalized patient	Pauls Stradins Clinical Hospital	PaulsStradinsClinicalHospital		56.932395;24.069147	NA	389	1	4	13	1	vanA	vanA	MOSAR	1
E7001	Yes	RI_0617-01-003	2010	LVA	Riga	Hospitalized patient	Faeces	Hospitalized patient	Pauls Stradins Clinical Hospital	PaulsStradinsClinicalHospital		56.932395;24.069147	NA	389	1	4	13	1	vanA	vanA	MOSAR	1
E7002	Yes	RI_0644-004	2010	LVA	Riga	Hospitalized patient	Faeces	Hospitalized patient	Pauls Stradins Clinical Hospital	PaulsStradinsClinicalHospital		56.932395;24.069147	NA	117	1	2	5	1	vanA	vanA	MOSAR	1
E7003	Yes	RI_0694-010	2010	LVA	Riga	Hospitalized patient	Faeces	Hospitalized patient	Pauls Stradins Clinical Hospital	PaulsStradinsClinicalHospital		56.932395;24.069147	NA	389	1	4	13	1	vanA	vanA	MOSAR	1
E7004	Yes	RI_0754-003	2010	LVA	Riga	Hospitalized patient	Faeces	Hospitalized patient	Pauls Stradins Clinical Hospital	PaulsStradinsClinicalHospital		56.932395;24.069147	NA	389	1	4	13	1	vanA	vanA	MOSAR	1
E7005	Yes	RP_MV6662_1	2009	FRA	Garches	Hospitalized patient	0	Hospitalized patient	Raymond Poincare Hospital	RaymondPoincareHospital		48.838599;2.170674	NA	17	4	23	75	1	vanB	vanB	MOSAR	1
E7006	Yes	LJ_94084995_001	2009	SVN	Ljubljana	Hospitalized patient	0	Hospitalized patient	University Clinic Center Ljubljana	UniversityClinic enterLjubljana		46.052207;14.520775	NA	252	1	5	15	1	vanA	vanA	MOSAR	1
E7007	Yes	LJ_94563775_001	2009	SVN	Ljubljana	Hospitalized patient	0	Hospitalized patient	University Clinic Center Ljubljana	UniversityClinic enterLjubljana		46.052207;14.520775	NA	279	1	5	17	1	vanA	vanA	MOSAR	1
E7008	Yes	LJ_94529834_001	2010	SVN	Ljubljana	Hospitalized patient	0	Hospitalized patient	University Clinic Center Ljubljana	UniversityClinic enterLjubljana		46.052207;14.520775	NA	252	1	5	15	1	vanA	vanA	MOSAR	1
E7009	Yes	RP_PA5692-004	2008	FRA	Garches	Hospitalized patient	0	Hospitalized patient	Raymond Poincare Hospital	RaymondPoincareHospital		48.838599;2.170674	NA	203	3	13	47	1	vanA	vanA	MOSAR	1
E7010	Yes	RP_BC7011	2009	FRA	Garches	Hospitalized patient	0	Hospitalized patient	Raymond Poincare Hospital	RaymondPoincareHospital		48.838599;2.170674	NA	203	3	10	37	1	vanA	vanA	MOSAR	1
E7011	Yes	RI_0702-01-012	2010	LVA	Riga	Hospitalized patient	0	Hospitalized patient	Pauls Stradins Clinical Hospital	PaulsStradinsClinicalHospital		56.932395;24.069147	NA	389	1	4	13	1	vanA	vanA	MOSAR	1
E7012	Yes	RI_0719-010	2010	LVA	Riga	Hospitalized patient	0	Hospitalized patient	Pauls Stradins Clinical Hospital	PaulsStradinsClinicalHospital		56.932395;24.069147	NA	389	1	4	13	1	vanA	vanA	MOSAR	1
E7013	Yes	RI_0758-006	2010	LVA	Riga	Hospitalized patient	0	Hospitalized patient	Pauls Stradins Clinical Hospital	PaulsStradinsClinicalHospital		56.932395;24.069147	NA	78	3	8	27	0		None	MOSAR	1
E7014	Yes	RI_0790-001	2010	LVA	Riga	Hospitalized patient	0	Hospitalized patient	Pauls Stradins Clinical Hospital	PaulsStradinsClinicalHospital		56.932395;24.069147	NA	389	1	4	13	1	vanA	vanA	MOSAR	1
E7015	Yes	RI_0820-001	2010	LVA	Riga	Hospitalized patient	0	Hospitalized patient	Pauls Stradins Clinical Hospital	PaulsStradinsClinicalHospital		56.932395;24.069147	NA	17	1	3	12	1	vanA	vanA	MOSAR	1
E7016	Yes	RI_0814-002	2010	LVA	Riga	Hospitalized patient	0	Hospitalized patient	Pauls Stradins Clinical Hospital	PaulsStradinsClinicalHospital		56.932395;24.069147	NA	17	4	21	69	1	vanA	vanA	MOSAR	1
E7017	Yes	RI_0831-001	2010	LVA	Riga	Hospitalized patient	0	Hospitalized patient	Pauls Stradins Clinical Hospital	PaulsStradinsClinicalHospital		56.932395;24.069147	NA	389	1	4	13	1	vanA	vanA	MOSAR	1
E7018	Yes	RI_0816-006	2010	LVA	Riga	Hospitalized patient	0	Hospitalized patient	Pauls Stradins Clinical Hospital	PaulsStradinsClinicalHospital		56.932395;24.069147	NA	440	4	22	72	1	vanA	vanA	MOSAR	1
E7019	Yes	RI_0856-001	2010	LVA	Riga	Hospitalized patient	0	Hospitalized patient	Pauls Stradins Clinical Hospital	PaulsStradinsClinicalHospital		56.932395;24.069147	NA	17	1	3	12	1	vanA	vanA	MOSAR	1
E7020	Yes	RI_0857-004	2010	LVA	Riga	Hospitalized patient	0	Hospitalized patient	Pauls Stradins Clinical Hospital	PaulsStradinsClinicalHospital		56.932395;24.069147	NA	18	4	23	75	1	vanA	vanA	MOSAR	1
E7021	Yes	RI_0864-002	2010	LVA	Riga	Hospitalized patient	0	Hospitalized patient	Pauls Stradins Clinical Hospital	PaulsStradinsClinicalHospital		56.932395;24.069147	NA	78	3	8	27	1	vanA	vanA	MOSAR	1
E7022	Yes	RI_0865-002	2010	LVA	Riga	Hospitalized patient	0	Hospitalized patient	Pauls Stradins Clinical Hospital	PaulsStradinsClinicalHospital		56.932395;24.069147	NA	17	1	3	12	1	vanA	vanA	MOSAR	1
E7023	Yes	RI_0849-006	2010	LVA	Riga	Hospitalized patient	0	Hospitalized patient	Pauls Stradins Clinical Hospital	PaulsStradinsClinicalHospital		56.932395;24.069147	NA	17	4	21	69	1	vanA	vanA	MOSAR	1
E7024	Yes	RI_0830-01-009	2010	LVA	Riga	Hospitalized patient	0	Hospitalized patient	Pauls Stradins Clinical Hospital	PaulsStradinsClinicalHospital		56.932395;24.069147	NA	17	1	3	12	1	vanA	vanA	MOSAR	1
E7025	Yes	RI_0831-01-011	2010	LVA	Riga	Hospitalized patient	0	Hospitalized patient	Pauls Stradins Clinical Hospital	PaulsStradinsClinicalHospital		56.932395;24.069147	NA	18	4	23	75	1	vanA	vanA	MOSAR	1
E7026	Yes	RI_0864-006	2010	LVA	Riga	Hospitalized patient	0	Hospitalized patient	Pauls Stradins Clinical Hospital	PaulsStradinsClinicalHospital		56.932395;24.069147	NA	389	1	4	13	1	vanA	vanA	MOSAR	1
E7027	Yes	RI_0889-003	2010	LVA	Riga	Hospitalized patient	0	Hospitalized patient	Pauls Stradins Clinical Hospital	PaulsStradinsClinicalHospital		56.932395;24.069147	NA	17	1	3	12	1	vanA	vanA	MOSAR	1
E7028	Yes	RI_0886-01-001	2010	LVA	Riga	Hospitalized patient	0	Hospitalized patient	Pauls Stradins Clinical Hospital	PaulsStradinsClinicalHospital		56.932395;24.069147	NA	389	1	4	13	1	vanA	vanA	MOSAR	1
E7029	Yes	RI_0920-003	2010	LVA	Riga	Hospitalized patient	0	Hospitalized patient	Pauls Stradins Clinical Hospital	PaulsStradinsClinicalHospital		56.932395;24.069147	NA	17	4	18	59	1	vanA	vanA	MOSAR	1
E7030	Yes	RI_0949-001	2010	LVA	Riga	Hospitalized patient	0	Hospitalized patient	Pauls Stradins Clinical Hospital	PaulsStradinsClinicalHospital		56.932395;24.069147	NA	17	4	21	69	1	vanA	vanA	MOSAR	1
E7031	Yes	RI_0749-020	2010	LVA	Riga	Hospitalized patient	0	Hospitalized patient	Pauls Stradins Clinical Hospital	PaulsStradinsClinicalHospital		56.932395;24.069147	NA	18	4	23	75	1	vanA	vanA	MOSAR	1
E7032	Yes	RI_0946-002	2010	LVA	Riga	Hospitalized patient	0	Hospitalized patient	Pauls Stradins Clinical Hospital	PaulsStradinsClinicalHospital		56.932395;24.069147	NA	17	1	3	12	1	vanA	vanA	MOSAR	1
E7033	Yes	RI_0970-001	2010	LVA	Riga	Hospitalized patient	0	Hospitalized patient	Pauls Stradins Clinical Hospital	PaulsStradinsClinicalHospital		56.932395;24.069147	NA	549	3	8	27	1	vanA	vanA	MOSAR	1
E7034	Yes	RI_0951-005	2010	LVA	Riga	Hospitalized patient	0	Hospitalized patient	Pauls Stradins Clinical Hospital	PaulsStradinsClinicalHospital		56.932395;24.069147	NA	17	1	3	12	1	vanA	vanA	MOSAR	1
E7035	Yes	RI_0971-001	2010	LVA	Riga	Hospitalized patient	0	Hospitalized patient	Pauls Stradins Clinical Hospital	PaulsStradinsClinicalHospital		56.932395;24.069147	NA	17	4	21	70	1	vanA	vanA	MOSAR	1
E7036	Yes	RI_0932-008	2010	LVA	Riga	Hospitalized patient	0	Hospitalized patient	Pauls Stradins Clinical Hospital	PaulsStradinsClinicalHospital		56.932395;24.069147	NA	17	1	3	12	1	vanA	vanA	MOSAR	1
E7038	Yes	RI_0951-007	2010	LVA	Riga	Hospitalized patient	0	Hospitalized patient	Pauls Stradins Clinical Hospital	PaulsStradinsClinicalHospital		56.932395;24.069147	NA	17	4	21	69	1	vanA	vanA	MOSAR	1
E7039	Yes	RI_1015-001	2010	LVA	Riga	Hospitalized patient	0	Hospitalized patient	Pauls Stradins Clinical Hospital	PaulsStradinsClinicalHospital		56.932395;24.069147	NA	17	1	3	12	1	vanA	vanA	MOSAR	1
E7040	Yes	RI_0988-006	2010	LVA	Riga	Hospitalized patient	0	Hospitalized patient	Pauls Stradins Clinical Hospital	PaulsStradinsClinicalHospital		56.932395;24.069147	NA	17	4	21	69	1	vanA	vanA	MOSAR	1
E7041	Yes	RI_0994-005	2010	LVA	Riga	Hospitalized patient	0	Hospitalized patient	Pauls Stradins Clinical Hospital	PaulsStradinsClinicalHospital		56.932395;24.069147	NA	17	1	3	12	1	vanA	vanA	MOSAR	1
E7042	Yes	RI_1016-001	2010	LVA	Riga	Hospitalized patient	0	Hospitalized patient	Pauls Stradins Clinical Hospital	PaulsStradinsClinicalHospital		56.932395;24.069147	NA	440	4	22	74	1	vanA	vanA	MOSAR	1
E7043	Yes	RI_0039 E.faecium	2008	LVA	Riga	Hospitalized patient	0	Hospitalized patient	Pauls Stradins Clinical Hospital	PaulsStradinsClinicalHospital		56.932395;24.069147	NA	78	3	8	30	1	vanA	vanA	MOSAR	1
E7044	Yes	RI_0565 E.faecium	2009	LVA	Riga	Hospitalized patient	0	Hospitalized patient	Pauls Stradins Clinical Hospital	PaulsStradinsClinicalHospital		56.932395;24.069147	NA	389	1	4	13	1	vanA	vanA	MOSAR	1
E7045	Yes	RI_0597 E.faecium	2009	LVA	Riga	Hospitalized patient	0	Hospitalized patient	Pauls Stradins Clinical Hospital	PaulsStradinsClinicalHospital		56.932395;24.069147	NA	117	1	2	5	1	vanA	vanA	MOSAR	1
E7046	Yes	RP_TA9486_1	2010	FRA	Garches	Hospitalized patient	0	Hospitalized patient	Raymond Poincare Hospital	RaymondPoincareHospital		48.838599;2.170674	NA	17	4	23	75	1	vanB	vanB	MOSAR	1
E7053	Yes	VR-20006086-001	2010	PRT	Vila Real	Hospitalized patient	0	Hospitalized patient	Hospital Vila Real	HospitalVilaReal		39.942945;-0.106985	NA	18	4	22	72	1	vanA	vanA	MOSAR	1
E7054	Yes	VR-94015503-01-002	2010	PRT	Vila Real	Hospitalized patient	0	Hospitalized patient	Hospital Vila Real	HospitalVilaReal		39.942945;-0.106985	NA	117	1	2	4	1	vanA	vanA	MOSAR	1
E7055	Yes	VR-10003972-001	2010	PRT	Vila Real	Hospitalized patient	0	Hospitalized patient	Hospital Vila Real	HospitalVilaReal		39.942945;-0.106985	NA	17	4	22	72	1	vanA	vanA	MOSAR	1
E7056	Yes	VR-94003390-001	2010	PRT	Vila Real	Hospitalized patient	0	Hospitalized patient	Hospital Vila Real	HospitalVilaReal		39.942945;-0.106985	NA	125	4	22	72	1	vanA	vanA	MOSAR	1
E7057	Yes	VR-94033613-002	2010	PRT	Vila Real	Hospitalized patient	0	Hospitalized patient	Hospital Vila Real	HospitalVilaReal		39.942945;-0.106985	NA	78	3	8	30	1	vanA	vanA	MOSAR	1
E7058	No	CA_33031-009	2010	ITA	Rome	Hospitalized patient	0	Hospitalized patient	Az. Usp Scamillo-Forlanini	Az.UspScamillo-Forlanini		41.869189;12.456189	NA	137	6	33	107	1	vanA	vanA	MOSAR	1
E7059	Yes	CA_64259-010	2010	ITA	Rome	Hospitalized patient	0	Hospitalized patient	Az. Usp Scamillo-Forlanini	Az.UspScamillo-Forlanini		41.869189;12.456189	NA	117	1	2	4	1	vanB	vanB	MOSAR	1
E7060	Yes	RI_1072-003	2010	LVA	Riga	Hospitalized patient	0	Hospitalized patient	Pauls Stradins Clinical Hospital	PaulsStradinsClinicalHospital		56.932395;24.069147	NA	17	4	21	69	1	vanA	vanA	MOSAR	1
E7061	Yes	RI_1037-008	2010	LVA	Riga	Hospitalized patient	0	Hospitalized patient	Pauls Stradins Clinical Hospital	PaulsStradinsClinicalHospital		56.932395;24.069147	NA	17	1	3	12	1	vanA	vanA	MOSAR	1
E7062	Yes	RI_1070-006	2010	LVA	Riga	Hospitalized patient	0	Hospitalized patient	Pauls Stradins Clinical Hospital	PaulsStradinsClinicalHospital		56.932395;24.069147	NA	17	4	21	69	1	vanA	vanA	MOSAR	1
E7063	Yes	RI_1094-003	2010	LVA	Riga	Hospitalized patient	0	Hospitalized patient	Pauls Stradins Clinical Hospital	PaulsStradinsClinicalHospital		56.932395;24.069147	NA	17	1	3	12	1	vanA	vanA	MOSAR	1
E7064	Yes	RI_1111-003	2010	LVA	Riga	Hospitalized patient	0	Hospitalized patient	Pauls Stradins Clinical Hospital	PaulsStradinsClinicalHospital		56.932395;24.069147	NA	440	4	22	74	1	vanB	vanB	MOSAR	1
E7065	Yes	RI_1120-003	2010	LVA	Riga	Hospitalized patient	0	Hospitalized patient	Pauls Stradins Clinical Hospital	PaulsStradinsClinicalHospital		56.932395;24.069147	NA	17	4	21	69	NA		vanA	MOSAR	1
E7066	Yes	RI_1122-004	2010	LVA	Riga	Hospitalized patient	0	Hospitalized patient	Pauls Stradins Clinical Hospital	PaulsStradinsClinicalHospital		56.932395;24.069147	NA	17	1	3	12	1	vanA	vanA	MOSAR	1
E7067	Yes	RI_1134-005	2010	LVA	Riga	Hospitalized patient	0	Hospitalized patient	Pauls Stradins Clinical Hospital	PaulsStradinsClinicalHospital		56.932395;24.069147	NA	17	4	21	71	1	vanA	vanA	MOSAR	1
E7068	Yes	RI_1158-001	2010	LVA	Riga	Hospitalized patient	0	Hospitalized patient	Pauls Stradins Clinical Hospital	PaulsStradinsClinicalHospital		56.932395;24.069147	NA	389	1	4	13	1	vanA	vanA	MOSAR	1
E7069	Yes	RI_1121-010	2010	LVA	Riga	Hospitalized patient	0	Hospitalized patient	Pauls Stradins Clinical Hospital	PaulsStradinsClinicalHospital		56.932395;24.069147	NA	17	4	21	69	1	vanA	vanA	MOSAR	1
E7070	Yes	RI_1197-001	2010	LVA	Riga	Hospitalized patient	0	Hospitalized patient	Pauls Stradins Clinical Hospital	PaulsStradinsClinicalHospital		56.932395;24.069147	NA	17	4	21	69	1	vanA	vanA	MOSAR	1
E7071	Yes	RI_1186-001	2010	LVA	Riga	Hospitalized patient	0	Hospitalized patient	Pauls Stradins Clinical Hospital	PaulsStradinsClinicalHospital		56.932395;24.069147	NA	17	1	3	12	1	vanA	vanA	MOSAR	1
E7072	Yes	RI_1230-001	2010	LVA	Riga	Hospitalized patient	0	Hospitalized patient	Pauls Stradins Clinical Hospital	PaulsStradinsClinicalHospital		56.932395;24.069147	NA	549	3	8	27	NA		vanA	MOSAR	1
E7073	Yes	RI_1235-003	2010	LVA	Riga	Hospitalized patient	0	Hospitalized patient	Pauls Stradins Clinical Hospital	PaulsStradinsClinicalHospital		56.932395;24.069147	NA	549	3	8	27	NA		vanA	MOSAR	1
E7074	Yes	RI_1234-004	2010	LVA	Riga	Hospitalized patient	0	Hospitalized patient	Pauls Stradins Clinical Hospital	PaulsStradinsClinicalHospital		56.932395;24.069147	NA	17	1	3	12	1	vanA	vanA	MOSAR	1
E7075	Yes	RI_1202-009	2010	LVA	Riga	Hospitalized patient	0	Hospitalized patient	Pauls Stradins Clinical Hospital	PaulsStradinsClinicalHospital		56.932395;24.069147	NA	117	1	2	5	1	vanA	vanA	MOSAR	1
E7076	Yes	RI_1226-007	2010	LVA	Riga	Hospitalized patient	0	Hospitalized patient	Pauls Stradins Clinical Hospital	PaulsStradinsClinicalHospital		56.932395;24.069147	NA	17	1	3	12	1	vanA	vanA	MOSAR	1
E7077	Yes	RI_1271-002	2010	LVA	Riga	Hospitalized patient	0	Hospitalized patient	Pauls Stradins Clinical Hospital	PaulsStradinsClinicalHospital		56.932395;24.069147	NA	17	1	3	12	1	vanA	vanA	MOSAR	1
E7078	Yes	RI_1265-004	2010	LVA	Riga	Hospitalized patient	0	Hospitalized patient	Pauls Stradins Clinical Hospital	PaulsStradinsClinicalHospital		56.932395;24.069147	NA	17	4	21	69	1	vanA	vanA	MOSAR	1
E7079	Yes	RI_1268-004	2010	LVA	Riga	Hospitalized patient	0	Hospitalized patient	Pauls Stradins Clinical Hospital	PaulsStradinsClinicalHospital		56.932395;24.069147	NA	17	1	3	12	1	vanA	vanA	MOSAR	1
E7080	Yes	RI_1268-005	2010	LVA	Riga	Hospitalized patient	0	Hospitalized patient	Pauls Stradins Clinical Hospital	PaulsStradinsClinicalHospital		56.932395;24.069147	NA	17	1	3	12	1	vanA	vanA	MOSAR	1
E7081	Yes	RI_1244-008	2010	LVA	Riga	Hospitalized patient	0	Hospitalized patient	Pauls Stradins Clinical Hospital	PaulsStradinsClinicalHospital		56.932395;24.069147	NA	117	1	2	5	1	vanA	vanA	MOSAR	1
E7082	Yes	RI_1284-004	2010	LVA	Riga	Hospitalized patient	0	Hospitalized patient	Pauls Stradins Clinical Hospital	PaulsStradinsClinicalHospital		56.932395;24.069147	NA	17	4	21	69	1	vanA	vanA	MOSAR	1
E7083	Yes	RI_1293-003	2010	LVA	Riga	Hospitalized patient	0	Hospitalized patient	Pauls Stradins Clinical Hospital	PaulsStradinsClinicalHospital		56.932395;24.069147	NA	17	1	3	12	1	vanA	vanA	MOSAR	1
E7084	Yes	RI_1301-003	2010	LVA	Riga	Hospitalized patient	0	Hospitalized patient	Pauls Stradins Clinical Hospital	PaulsStradinsClinicalHospital		56.932395;24.069147	NA	17	1	3	12	1	vanA	vanA	MOSAR	1
E7085	Yes	RI_1331-001	2010	LVA	Riga	Hospitalized patient	0	Hospitalized patient	Pauls Stradins Clinical Hospital	PaulsStradinsClinicalHospital		56.932395;24.069147	NA	18	4	23	75	1	vanA	vanA	MOSAR	1
E7086	Yes	RI_0941	2010	LVA	Riga	Hospitalized patient	0	Hospitalized patient	Pauls Stradins Clinical Hospital	PaulsStradinsClinicalHospital		56.932395;24.069147	NA	17	4	21	68	1	vanA	vanA	MOSAR	1
E7087	Yes	RI_1072	2010	LVA	Riga	Hospitalized patient	0	Hospitalized patient	Pauls Stradins Clinical Hospital	PaulsStradinsClinicalHospital		56.932395;24.069147	NA	549	3	8	27	1	vanA	vanA	MOSAR	1
E7088	Yes	RI_0070-002 vre	2008	LVA	Riga	Hospitalized patient	0	Hospitalized patient	Pauls Stradins Clinical Hospital	PaulsStradinsClinicalHospital		56.932395;24.069147	NA	17	1	3	12	1	vanA	vanA	MOSAR	1
E7091	Yes	RI_0070-001 vre	2008	LVA	Riga	Hospitalized patient	0	Hospitalized patient	Pauls Stradins Clinical Hospital	PaulsStradinsClinicalHospital		56.932395;24.069147	NA	17	4	21	69	1	vanA	vanA	MOSAR	1
E7092	Yes	RI_0078-002 vre	2008	LVA	Riga	Hospitalized patient	0	Hospitalized patient	Pauls Stradins Clinical Hospital	PaulsStradinsClinicalHospital		56.932395;24.069147	NA	549	3	8	27	1	vanA	vanA	MOSAR	1
E7093	Yes	RI_0053-005 vre	2008	LVA	Riga	Hospitalized patient	0	Hospitalized patient	Pauls Stradins Clinical Hospital	PaulsStradinsClinicalHospital		56.932395;24.069147	NA	547	3	15	52	1	vanA	vanA	MOSAR	1
E7094	Yes	RI_0148-001 vre	2008	LVA	Riga	Hospitalized patient	0	Hospitalized patient	Pauls Stradins Clinical Hospital	PaulsStradinsClinicalHospital		56.932395;24.069147	NA	78	3	8	30	1	vanA	vanA	MOSAR	1
E7095	Yes	RI_0182-005 vre	2009	LVA	Riga	Hospitalized patient	0	Hospitalized patient	Pauls Stradins Clinical Hospital	PaulsStradinsClinicalHospital		56.932395;24.069147	NA	548	3	8	30	1	vanA	vanA	MOSAR	1
E7096	Yes	RI_0210-002 vre	2009	LVA	Riga	Hospitalized patient	0	Hospitalized patient	Pauls Stradins Clinical Hospital	PaulsStradinsClinicalHospital		56.932395;24.069147	NA	548	3	8	30	1	vanA	vanA	MOSAR	1
E7097	Yes	RI_0596-001	2009	LVA	Riga	Hospitalized patient	0	Hospitalized patient	Pauls Stradins Clinical Hospital	PaulsStradinsClinicalHospital		56.932395;24.069147	NA	78	3	8	30	1	vanA	vanA	MOSAR	1
E7098	Yes	RI_0615-002	2009	LVA	Riga	Hospitalized patient	0	Hospitalized patient	Pauls Stradins Clinical Hospital	PaulsStradinsClinicalHospital		56.932395;24.069147	NA	78	3	8	30	1	vanA	vanA	MOSAR	1
E7099	Yes	RI_0721-005	2009	LVA	Riga	Hospitalized patient	0	Hospitalized patient	Pauls Stradins Clinical Hospital	PaulsStradinsClinicalHospital		56.932395;24.069147	NA	389	1	4	13	1	vanA	vanA	MOSAR	1
E7100	Yes	GO_139545	2008	SVN	Golnik	Hospitalized patient	0	Hospitalized patient	University Clinic of Resp. and All. Diseases	UniversityClinicofResp andAllDiseases		46.329660;14.331777	NA	18	4	23	75	1	vanA	vanA	MOSAR	1
E7101	Yes	GO_165722	2008	SVN	Golnik	Hospitalized patient	0	Hospitalized patient	University Clinic of Resp. and All. Diseases	UniversityClinicofResp andAllDiseases		46.329660;14.331777	NA	440	4	22	72	1	vanA	vanA	MOSAR	1
E7102	Yes	GO_11859	2009	SVN	Golnik	Hospitalized patient	0	Hospitalized patient	University Clinic of Resp. and All. Diseases	UniversityClinicofResp andAllDiseases		46.329660;14.331777	NA	440	4	22	72	1	vanA	vanA	MOSAR	1
E7103	Yes	LA_180687-002	2009	GRC	Athens	Hospitalized patient	0	Hospitalized patient	Laiko General Hospital	LaikoGeneralHospital		37.984674;23.764180	NA	389	1	4	13	1	vanA	vanA	MOSAR	1
E7104	Yes	LA_183462-002	2009	GRC	Athens	Hospitalized patient	0	Hospitalized patient	Laiko General Hospital	LaikoGeneralHospital		37.984674;23.764180	NA	117	1	2	5	NA		vanA	MOSAR	1
E7105	Yes	LA_183384-003	2009	GRC	Athens	Hospitalized patient	0	Hospitalized patient	Laiko General Hospital	LaikoGeneralHospital		37.984674;23.764180	NA	389	1	4	13	1	vanA	vanA	MOSAR	1
E7106	Yes	LA_165401-002	2009	GRC	Athens	Hospitalized patient	0	Hospitalized patient	Laiko General Hospital	LaikoGeneralHospital		37.984674;23.764180	NA	252	1	5	15	1	vanA	vanA	MOSAR	1
E7107	Yes	LA_183609-012	2009	GRC	Athens	Hospitalized patient	0	Hospitalized patient	Laiko General Hospital	LaikoGeneralHospital		37.984674;23.764180	NA	252	1	5	15	1	vanA	vanA	MOSAR	1
E7109	Yes	LA_182725-002	2009	GRC	Athens	Hospitalized patient	0	Hospitalized patient	Laiko General Hospital	LaikoGeneralHospital		37.984674;23.764180	NA	203	3	13	47	1	vanB	vanB	MOSAR	1
E7110	Yes	LJ_14792370_001	2011	SVN	Ljubljana	Hospitalized patient	0	Hospitalized patient	University Clinic Center Ljubljana	UniversityClinic enterLjubljana		46.052207;14.520775	NA	78	3	8	27	1	vanA	vanA	MOSAR	1
E7111	Yes	RI_0124-B vre	2008	LVA	Riga	Hospitalized patient	0	Hospitalized patient	Pauls Stradins Clinical Hospital	PaulsStradinsClinicalHospital		56.932395;24.069147	NA	552	1	5	16	1	vanA	vanA	MOSAR	1
E7112	Yes	RI_1270-005	2010	LVA	Riga	Hospitalized patient	0	Hospitalized patient	Pauls Stradins Clinical Hospital	PaulsStradinsClinicalHospital		56.932395;24.069147	NA	125	4	20	65	1	vanA	vanA	MOSAR	1
E7113	Yes	RI_1302-001	2010	LVA	Riga	Hospitalized patient	0	Hospitalized patient	Pauls Stradins Clinical Hospital	PaulsStradinsClinicalHospital		56.932395;24.069147	NA	203	3	13	47	1	vanB	vanB	MOSAR	1
E7114	Yes	RI_1370-002	2010	LVA	Riga	Hospitalized patient	0	Hospitalized patient	Pauls Stradins Clinical Hospital	PaulsStradinsClinicalHospital		56.932395;24.069147	NA	203	3	13	47	1	vanA	vanA	MOSAR	1
E7115	Yes	RI_1384-002	2010	LVA	Riga	Hospitalized patient	0	Hospitalized patient	Pauls Stradins Clinical Hospital	PaulsStradinsClinicalHospital		56.932395;24.069147	NA	17	1	3	10	1	vanA	vanA	MOSAR	1
E7116	Yes	RI_1391-001	2010	LVA	Riga	Hospitalized patient	0	Hospitalized patient	Pauls Stradins Clinical Hospital	PaulsStradinsClinicalHospital		56.932395;24.069147	NA	192	3	8	29	1	vanB	vanB	MOSAR	1
E7117	No	NCCB 27011	1927	DNK		Commercial starter	0	Food				56.263920;9.501785	NA	666	5	24	78	NA		None	Old isolates	1
E7120	No	NCCB 40025	1940	NLD		Butter milk	0	Food				52.132633;5.291266	NA	666	5	24	80	NA		None	Old isolates	1
E7121	No	NCCB 46074	1946			Human	Faeces	Human				;	NA	667	6	34	110	NA		None	Old isolates	1
E7124	No	NCCB 92035	1992			Human	Throat	Human				;	NA	247	8	38	119	NA		None	Old isolates	1
E7125	No	NCCB 95094	1995	NLD		cold cuts	meat	0	Food				52.132633;5.291266	NA	668	8	38	119	NA		None	Old isolates	1
E7151	Yes	RI_0009-001vre	2008	LVA	Riga	Hospitalized patient	Wound	Hospitalized patient	Pauls Stradins Clinical Hospital	PaulsStradinsClinicalHospital		56.932395;24.069147	NA	547	3	15	52	1	vanA	vanA	MOSAR	1
E7152	Yes	RI_0066-002 vre	2008	LVA	Riga	Hospitalized patient	Faeces	Hospitalized patient	Pauls Stradins Clinical Hospital	PaulsStradinsClinicalHospital		56.932395;24.069147	NA	547	3	15	52	1	vanA	vanA	MOSAR	1
E7153	Yes	RI_0070-002 vre	2008	LVA	Riga	Hospitalized patient	Faeces	Hospitalized patient	Pauls Stradins Clinical Hospital	PaulsStradinsClinicalHospital		56.932395;24.069147	NA	547	3	15	52	1	vanA	vanA	MOSAR	1
E7154	Yes	RI_0078-002 vre	2008	LVA	Riga	Hospitalized patient	Faeces	Hospitalized patient	Pauls Stradins Clinical Hospital	PaulsStradinsClinicalHospital		56.932395;24.069147	NA	78	3	8	30	1	vanA	vanA	MOSAR	1
E7155	Yes	RI_0124-B vre	2008	LVA	Riga	Hospitalized patient	Faeces	Hospitalized patient	Pauls Stradins Clinical Hospital	PaulsStradinsClinicalHospital		56.932395;24.069147	NA	18	4	23	75	1	vanA	vanA	MOSAR	1
E7156	Yes	RI_0148-001 vre	2008	LVA	Riga	Hospitalized patient	Faeces	Hospitalized patient	Pauls Stradins Clinical Hospital	PaulsStradinsClinicalHospital		56.932395;24.069147	NA	389	1	4	13	1	vanA	vanA	MOSAR	1
E7157	Yes	RI_0151-001 vre	2008	LVA	Riga	Hospitalized patient	Faeces	Hospitalized patient	Pauls Stradins Clinical Hospital	PaulsStradinsClinicalHospital		56.932395;24.069147	NA	389	1	4	13	1	vanA	vanA	MOSAR	1
E7158	Yes	RI_0182-005 vre	2009	LVA	Riga	Hospitalized patient	Faeces	Hospitalized patient	Pauls Stradins Clinical Hospital	PaulsStradinsClinicalHospital		56.932395;24.069147	NA	440	4	22	73	1	vanA	vanA	MOSAR	1
E7159	Yes	RI_0210-002 vre	2009	LVA	Riga	Hospitalized patient	Faeces	Hospitalized patient	Pauls Stradins Clinical Hospital	PaulsStradinsClinicalHospital		56.932395;24.069147	NA	440	4	22	72	1	vanA	vanA	MOSAR	1
E7160	Yes	LJ_94563775_001	2009	SVN	Ljubljana	Hospitalized patient	Faeces	Hospitalized patient	University Clinic Center Ljubljana	UniversityClinic enterLjubljana		46.052207;14.520775	NA	279	1	5	17	1	vanA	vanA	MOSAR	1
E7161	Yes	RI_0862-002	2010	LVA	Riga	Hospitalized patient	Faeces	Hospitalized patient	Pauls Stradins Clinical Hospital	PaulsStradinsClinicalHospital		56.932395;24.069147	NA	17	1	3	12	1	vanA	vanA	MOSAR	1
E7162	Yes	RI_0836-009	2010	LVA	Riga	Hospitalized patient	Faeces	Hospitalized patient	Pauls Stradins Clinical Hospital	PaulsStradinsClinicalHospital		56.932395;24.069147	NA	17	1	3	12	1	vanA	vanA	MOSAR	1
E7163	Yes	RI_0596-001	2009	LVA	Riga	Hospitalized patient	Faeces	Hospitalized patient	Pauls Stradins Clinical Hospital	PaulsStradinsClinicalHospital		56.932395;24.069147	NA	117	1	2	5	1	vanA	vanA	MOSAR	1
E7164	Yes	RI_0615-002	2009	LVA	Riga	Hospitalized patient	Faeces	Hospitalized patient	Pauls Stradins Clinical Hospital	PaulsStradinsClinicalHospital		56.932395;24.069147	NA	117	1	2	5	1	vanA	vanA	MOSAR	1
E7165	Yes	RI_0721-005	2009	LVA	Riga	Hospitalized patient	Faeces	Hospitalized patient	Pauls Stradins Clinical Hospital	PaulsStradinsClinicalHospital		56.932395;24.069147	NA	389	1	4	13	1	vanA	vanA	MOSAR	1
E7166	Yes	RP_TA9486_1	2010	FRA	Garches	Hospitalized patient	Faeces	Hospitalized patient	Raymond Poincare Hospital	RaymondPoincareHospital		48.838599;2.170674	NA	1119	4	23	75	1	vanB	vanB	MOSAR	1
E7167	Yes	RI_1092-01-001	2010	LVA	Riga	Hospitalized patient	Faeces	Hospitalized patient	Pauls Stradins Clinical Hospital	PaulsStradinsClinicalHospital		56.932395;24.069147	NA	389	1	4	13	1	vanA	vanA	MOSAR	1
E7168	Yes	RI_1109-002	2010	LVA	Riga	Hospitalized patient	Faeces	Hospitalized patient	Pauls Stradins Clinical Hospital	PaulsStradinsClinicalHospital		56.932395;24.069147	NA	18	4	23	75	1	vanA	vanA	MOSAR	1
E7169	Yes	RI_1225-001	2010	LVA	Riga	Hospitalized patient	Faeces	Hospitalized patient	Pauls Stradins Clinical Hospital	PaulsStradinsClinicalHospital		56.932395;24.069147	NA	440	4	22	72	1	vanA	vanA	MOSAR	1
E7170	Yes	RI_1365-001	2010	LVA	Riga	Hospitalized patient	Faeces	Hospitalized patient	Pauls Stradins Clinical Hospital	PaulsStradinsClinicalHospital		56.932395;24.069147	NA	440	4	22	72	1	vanA	vanA	MOSAR	1
E7171	Yes	RI_1315-007	2010	LVA	Riga	Hospitalized patient	Faeces	Hospitalized patient	Pauls Stradins Clinical Hospital	PaulsStradinsClinicalHospital		56.932395;24.069147	NA	18	4	23	75	1	vanA	vanA	MOSAR	1
E7172	Yes	RI_1353-004	2010	LVA	Riga	Hospitalized patient	Faeces	Hospitalized patient	Pauls Stradins Clinical Hospital	PaulsStradinsClinicalHospital		56.932395;24.069147	NA	18	4	23	75	1	vanA	vanA	MOSAR	1
E7173	Yes	RI_1041-004	2010	LVA	Riga	Hospitalized patient	Faeces	Hospitalized patient	Pauls Stradins Clinical Hospital	PaulsStradinsClinicalHospital		56.932395;24.069147	NA	549	3	8	27	1	vanA	vanA	MOSAR	1
E7174	Yes	RI_1035-008	2010	LVA	Riga	Hospitalized patient	Faeces	Hospitalized patient	Pauls Stradins Clinical Hospital	PaulsStradinsClinicalHospital		56.932395;24.069147	NA	549	3	8	27	1	vanA	vanA	MOSAR	1
E7175	Yes	RI_0724-002	2009	LVA	Riga	Hospitalized patient	Faeces	Hospitalized patient	Pauls Stradins Clinical Hospital	PaulsStradinsClinicalHospital		56.932395;24.069147	NA	17	4	18	59	1	vanA	vanA	MOSAR	1
E7176	Yes	LJ_94563775_001	2009	SVN	Ljubljana	Hospitalized patient	Faeces	Hospitalized patient	University Clinic Center Ljubljana	UniversityClinic enterLjubljana		46.052207;14.520775	NA	279	1	5	17	NA		vanA	MOSAR	1
E7177	Yes	LJ_94563775_001	2009	SVN	Ljubljana	Hospitalized patient	Faeces	Hospitalized patient	University Clinic Center Ljubljana	UniversityClinic enterLjubljana		46.052207;14.520775	NA	279	1	5	17	1	vanA	vanA	MOSAR	1
E7178	Yes	RI_0496-011	2009	LVA	Riga	Hospitalized patient	Faeces	Hospitalized patient	Pauls Stradins Clinical Hospital	PaulsStradinsClinicalHospital		56.932395;24.069147	NA	389	1	4	13	1	vanA	vanA	MOSAR	1
E7179	Yes	PO1362409-001	2009	PRT	Porto	Hospitalized patient	Faeces	Hospitalized patient	Hospital Santo Antonio	HospitalSantoAntonio		41.146777;-8.619558	NA	78	3	8	30	1	vanA	vanA	MOSAR	1
E7180	Yes	PO1382898-003	2009	PRT	Porto	Hospitalized patient	Faeces	Hospitalized patient	Hospital Santo Antonio	HospitalSantoAntonio		41.146777;-8.619558	NA	78	3	8	30	1	vanA	vanA	MOSAR	1
E7181	Yes	PO529890-002	2009	PRT	Porto	Hospitalized patient	Faeces	Hospitalized patient	Hospital Santo Antonio	HospitalSantoAntonio		41.146777;-8.619558	NA	117	1	2	4	1	vanA	vanA	MOSAR	1
E7182	Yes	PO1389101-001	2009	PRT	Porto	Hospitalized patient	Faeces	Hospitalized patient	Hospital Santo Antonio	HospitalSantoAntonio		41.146777;-8.619558	NA	117	1	2	4	1	vanA	vanA	MOSAR	1
E7183	Yes	PO115290-001	2009	PRT	Porto	Hospitalized patient	Faeces	Hospitalized patient	Hospital Santo Antonio	HospitalSantoAntonio		41.146777;-8.619558	NA	78	3	8	30	1	vanA	vanA	MOSAR	1
E7184	Yes	PO765343-001	2009	PRT	Porto	Hospitalized patient	Faeces	Hospitalized patient	Hospital Santo Antonio	HospitalSantoAntonio		41.146777;-8.619558	NA	78	3	8	30	1	vanA	vanA	MOSAR	1
E7185	Yes	PO1402593-003	2010	PRT	Porto	Hospitalized patient	Faeces	Hospitalized patient	Hospital Santo Antonio	HospitalSantoAntonio		41.146777;-8.619558	NA	78	3	8	30	1	vanA	vanA	MOSAR	1
E7186	Yes	PO1211112-001	2010	PRT	Porto	Hospitalized patient	Faeces	Hospitalized patient	Hospital Santo Antonio	HospitalSantoAntonio		41.146777;-8.619558	NA	78	3	8	30	1	vanA	vanA	MOSAR	1
E7187	Yes	PO1023608-003	2010	PRT	Porto	Hospitalized patient	Faeces	Hospitalized patient	Hospital Santo Antonio	HospitalSantoAntonio		41.146777;-8.619558	NA	721	1	2	4	1	vanA	vanA	MOSAR	1
E7188	Yes	PO1403859-005	2010	PRT	Porto	Hospitalized patient	Faeces	Hospitalized patient	Hospital Santo Antonio	HospitalSantoAntonio		41.146777;-8.619558	NA	78	3	8	30	1	vanA	vanA	MOSAR	1
E7189	Yes	PO1403589-001	2010	PRT	Porto	Hospitalized patient	Faeces	Hospitalized patient	Hospital Santo Antonio	HospitalSantoAntonio		41.146777;-8.619558	NA	78	3	8	30	1	vanA	vanA	MOSAR	1
E7190	Yes	PO1403589-001	2010	PRT	Porto	Hospitalized patient	Wound	Hospitalized patient	Hospital Santo Antonio	HospitalSantoAntonio		41.146777;-8.619558	NA	78	3	8	30	1	vanA	vanA	MOSAR	1
E7191	Yes	PO1424211-008	2010	PRT	Porto	Hospitalized patient	Faeces	Hospitalized patient	Hospital Santo Antonio	HospitalSantoAntonio		41.146777;-8.619558	NA	412	3	10	37	1	vanA	vanA	MOSAR	1
E7192	Yes	PO1424596-006	2010	PRT	Porto	Hospitalized patient	Faeces	Hospitalized patient	Hospital Santo Antonio	HospitalSantoAntonio		41.146777;-8.619558	NA	78	3	8	30	1	vanA	vanA	MOSAR	1
E7193	Yes	PO1427331-001	2010	PRT	Porto	Hospitalized patient	Faeces	Hospitalized patient	Hospital Santo Antonio	HospitalSantoAntonio		41.146777;-8.619558	NA	564	3	9	34	1	vanA	vanA	MOSAR	1
E7194	Yes	PO1181107-001	2010	PRT	Porto	Hospitalized patient	Faeces	Hospitalized patient	Hospital Santo Antonio	HospitalSantoAntonio		41.146777;-8.619558	NA	125	4	22	72	1	vanA	vanA	MOSAR	1
E7195	Yes	PO1402593	2010	PRT	Porto	Hospitalized patient	Blood	Hospitalized patient	Hospital Santo Antonio	HospitalSantoAntonio		41.146777;-8.619558	NA	18	4	22	72	1	vanA	vanA	MOSAR	1
E7196	Yes	HM4036982	2011	FRA	Creteil	Hospitalized patient	Faeces	Hospitalized patient	Henri Mondor	Henri Mondor		48.797128;2.453097	NA	656	3	10	38	1	vanA	vanA	MOSAR	1
E7197	Yes	LU-2148536	2010	LUX	Luxembourg	Hospitalized patient	Faeces	Hospitalized patient	Centre Hospitalier de Luxembourg	Centre HospitalierdeLuxembourg		49.618725;6.101101	NA	192	3	8	29	1	vanA	vanA	MOSAR	1
E7198	Yes	LU-2308525	2009	LUX	Luxembourg	Hospitalized patient	Faeces	Hospitalized patient	Centre Hospitalier de Luxembourg	Centre HospitalierdeLuxembourg		49.618725;6.101101	NA	80	4	18	59	1	vanA	vanA	MOSAR	1
E7199	Yes	LU-2166774-01	2009	LUX	Luxembourg	Hospitalized patient	Faeces	Hospitalized patient	Centre Hospitalier de Luxembourg	Centre HospitalierdeLuxembourg		49.618725;6.101101	NA	282	4	22	72	1	vanB	vanB	MOSAR	1
E7200	Yes	LU-2073708-02	2009	LUX	Luxembourg	Hospitalized patient	Faeces	Hospitalized patient	Centre Hospitalier de Luxembourg	Centre HospitalierdeLuxembourg		49.618725;6.101101	NA	78	3	10	38	1	vanA	vanA	MOSAR	1
E7201	Yes	LU-2164076	2009	LUX	Luxembourg	Hospitalized patient	Faeces	Hospitalized patient	Centre Hospitalier de Luxembourg	Centre HospitalierdeLuxembourg		49.618725;6.101101	NA	78	3	10	38	1	vanA	vanA	MOSAR	1
E7202	Yes	LU-2503174	2009	LUX	Luxembourg	Hospitalized patient	Faeces	Hospitalized patient	Centre Hospitalier de Luxembourg	Centre HospitalierdeLuxembourg		49.618725;6.101101	NA	117	1	1	1	1	vanA	vanA	MOSAR	1
E7203	Yes	AT0034-004	2009	GRC	Athens	Hospitalized patient	Faeces	Hospitalized patient	Attikon Hospital	AttikonHospital		37.984674;23.764180	NA	552	1	5	16	1	vanA	vanA	MOSAR	1
E7204	Yes	AT0074-003	2009	GRC	Athens	Hospitalized patient	Faeces	Hospitalized patient	Attikon Hospital	AttikonHospital		37.984674;23.764180	NA	125	4	20	65	1	vanA	vanA	MOSAR	1
E7205	Yes	AT0094-001	2009	GRC	Athens	Hospitalized patient	Wound	Hospitalized patient	Attikon Hospital	AttikonHospital		37.984674;23.764180	NA	203	3	13	47	1	vanA	vanA	MOSAR	1
E7207	Yes	AT0030-001	2008	GRC	Athens	Hospitalized patient	Faeces	Hospitalized patient	Attikon Hospital	AttikonHospital		37.984674;23.764180	NA	17	1	3	10	1	vanA	vanA	MOSAR	1
E7208	Yes	AT0004-002	2008	GRC	Athens	Hospitalized patient	Faeces	Hospitalized patient	Attikon Hospital	AttikonHospital		37.984674;23.764180	NA	203	3	13	47	0		None	MOSAR	1
E7209	Yes	AT0032-004	2009	GRC	Athens	Hospitalized patient	Faeces	Hospitalized patient	Attikon Hospital	AttikonHospital		37.984674;23.764180	NA	412	3	10	38	1	vanA	vanA	MOSAR	1
E7210	Yes	AT0074-01-004	2009	GRC	Athens	Hospitalized patient	Faeces	Hospitalized patient	Attikon Hospital	AttikonHospital		37.984674;23.764180	NA	125	4	20	65	1	vanA	vanA	MOSAR	1
E7211	Yes	AT0061-003	2009	GRC	Athens	Hospitalized patient	Faeces	Hospitalized patient	Attikon Hospital	AttikonHospital		37.984674;23.764180	NA	17	1	3	10	1	vanA	vanA	MOSAR	1
E7212	Yes	AT0108-001	2009	GRC	Athens	Hospitalized patient	Faeces	Hospitalized patient	Attikon Hospital	AttikonHospital		37.984674;23.764180	NA	117	1	2	4	1	vanA/vanB	vanA/vanB	MOSAR	1
E7213	Yes	AT0025-004	2009	GRC	Athens	Hospitalized patient	Faeces	Hospitalized patient	Attikon Hospital	AttikonHospital		37.984674;23.764180	NA	203	3	10	38	1	vanA	vanA	MOSAR	1
E7215	Yes	AT0075-001	2009	GRC	Athens	Hospitalized patient	Faeces	Hospitalized patient	Attikon Hospital	AttikonHospital		37.984674;23.764180	NA	412	3	10	37	NA		vanA	MOSAR	1
E7216	Yes	AT0059-003	2009	GRC	Athens	Hospitalized patient	Faeces	Hospitalized patient	Attikon Hospital	AttikonHospital		37.984674;23.764180	NA	17	1	3	10	1	vanA	vanA	MOSAR	1
E7217	Yes	AT0066-001	2009	GRC	Athens	Hospitalized patient	Faeces	Hospitalized patient	Attikon Hospital	AttikonHospital		37.984674;23.764180	NA	117	1	2	4	1	vanB	vanB	MOSAR	1
E7218	Yes	AT0056-001	2009	GRC	Athens	Hospitalized patient	Faeces	Hospitalized patient	Attikon Hospital	AttikonHospital		37.984674;23.764180	NA	117	1	2	4	1	vanB	vanB	MOSAR	1
E7219	Yes	AT0111-003	2009	GRC	Athens	Hospitalized patient	Faeces	Hospitalized patient	Attikon Hospital	AttikonHospital		37.984674;23.764180	NA	17	1	3	10	1	vanA	vanA	MOSAR	1
E7220	Yes	AT0028-001	2008	GRC	Athens	Hospitalized patient	Faeces	Hospitalized patient	Attikon Hospital	AttikonHospital		37.984674;23.764180	NA	412	3	10	38	1	vanA	vanA	MOSAR	1
E7221	Yes	AT0092-001	2009	GRC	Athens	Hospitalized patient	Faeces	Hospitalized patient	Attikon Hospital	AttikonHospital		37.984674;23.764180	NA	125	4	20	66	1	vanA	vanA	MOSAR	1
E7222	Yes	AT0131-001	2009	GRC	Athens	Hospitalized patient	Faeces	Hospitalized patient	Attikon Hospital	AttikonHospital		37.984674;23.764180	NA	412	3	10	39	1	vanA	vanA	MOSAR	1
E7223	Yes	AT0088-001	2009	GRC	Athens	Hospitalized patient	Faeces	Hospitalized patient	Attikon Hospital	AttikonHospital		37.984674;23.764180	NA	17	1	3	10	1	vanA	vanA	MOSAR	1
E7224	Yes	AT0094-001	2009	GRC	Athens	Hospitalized patient	Faeces	Hospitalized patient	Attikon Hospital	AttikonHospital		37.984674;23.764180	NA	203	3	13	47	0		None	MOSAR	1
E7225	Yes	AT0031-007	2009	GRC	Athens	Hospitalized patient	Faeces	Hospitalized patient	Attikon Hospital	AttikonHospital		37.984674;23.764180	NA	203	3	13	47	1	vanA	vanA	MOSAR	1
E7226	Yes	AT0450-001	2010	GRC	Athens	Hospitalized patient	Faeces	Hospitalized patient	Attikon Hospital	AttikonHospital		37.984674;23.764180	NA	117	1	2	4	1	vanA	vanA	MOSAR	1
E7227	Yes	AT0451-003	2010	GRC	Athens	Hospitalized patient	Faeces	Hospitalized patient	Attikon Hospital	AttikonHospital		37.984674;23.764180	NA	203	3	13	47	NA		vanA	MOSAR	1
E7228	No	AT0362-009	2010	GRC	Athens	Hospitalized patient	Faeces	Hospitalized patient	Attikon Hospital	AttikonHospital		37.984674;23.764180	NA	722	5	28	92	0		None	MOSAR	1
E7229	Yes	AT0490-002	2010	GRC	Athens	Hospitalized patient	Faeces	Hospitalized patient	Attikon Hospital	AttikonHospital		37.984674;23.764180	NA	125	4	20	66	1	vanA	vanA	MOSAR	1
E7230	Yes	AT0442-006	2010	GRC	Athens	Hospitalized patient	Faeces	Hospitalized patient	Attikon Hospital	AttikonHospital		37.984674;23.764180	NA	125	4	20	65	1	vanA	vanA	MOSAR	1
E7231	Yes	AT0378-002	2010	GRC	Athens	Hospitalized patient	Faeces	Hospitalized patient	Attikon Hospital	AttikonHospital		37.984674;23.764180	NA	203	3	13	47	1	vanA	vanA	MOSAR	1
E7232	Yes	AT0402-004	2010	GRC	Athens	Hospitalized patient	Faeces	Hospitalized patient	Attikon Hospital	AttikonHospital		37.984674;23.764180	NA	323	4	18	59	1	vanA	vanA	MOSAR	1
E7233	Yes	AT0614-003	2010	GRC	Athens	Hospitalized patient	Faeces	Hospitalized patient	Attikon Hospital	AttikonHospital		37.984674;23.764180	NA	17	1	3	9	1	vanA	vanA	MOSAR	1
E7234	Yes	AT0413-001	2010	GRC	Athens	Hospitalized patient	Faeces	Hospitalized patient	Attikon Hospital	AttikonHospital		37.984674;23.764180	NA	17	1	3	10	NA		vanA	MOSAR	1
E7235	Yes	AT0662-001	2011	GRC	Athens	Hospitalized patient	Faeces	Hospitalized patient	Attikon Hospital	AttikonHospital		37.984674;23.764180	NA	117	1	2	8	1	vanA	vanA	MOSAR	1
E7236	Yes	AT0648-004	2011	GRC	Athens	Hospitalized patient	Faeces	Hospitalized patient	Attikon Hospital	AttikonHospital		37.984674;23.764180	NA	203	3	13	47	1	vanA	vanA	MOSAR	1
E7237	Yes	AT0602-003	2010	GRC	Athens	Hospitalized patient	Faeces	Hospitalized patient	Attikon Hospital	AttikonHospital		37.984674;23.764180	NA	117	1	2	4	1	vanB	vanB	MOSAR	1
E7238	Yes	AT0629-002	2011	GRC	Athens	Hospitalized patient	Faeces	Hospitalized patient	Attikon Hospital	AttikonHospital		37.984674;23.764180	NA	412	3	10	38	1	vanA	vanA	MOSAR	1
E7239	Yes	AT0599-002	2010	GRC	Athens	Hospitalized patient	Faeces	Hospitalized patient	Attikon Hospital	AttikonHospital		37.984674;23.764180	NA	17	1	3	10	1	vanA	vanA	MOSAR	1
E7240	Yes	AT0335-001	2010	GRC	Athens	Hospitalized patient	Faeces	Hospitalized patient	Attikon Hospital	AttikonHospital		37.984674;23.764180	NA	412	3	10	37	1	vanA	vanA	MOSAR	1
E7241	Yes	AT0285-004	2009	GRC	Athens	Hospitalized patient	Faeces	Hospitalized patient	Attikon Hospital	AttikonHospital		37.984674;23.764180	NA	203	3	13	47	1	vanA	vanA	MOSAR	1
E7242	Yes	AT0216-001	2009	GRC	Athens	Hospitalized patient	Faeces	Hospitalized patient	Attikon Hospital	AttikonHospital		37.984674;23.764180	NA	203	3	13	47	1	vanA	vanA	MOSAR	1
E7243	Yes	AT0264-001	2009	GRC	Athens	Hospitalized patient	Faeces	Hospitalized patient	Attikon Hospital	AttikonHospital		37.984674;23.764180	NA	203	3	13	47	1	vanA	vanA	MOSAR	1
E7244	Yes	AT0266-006	2009	GRC	Athens	Hospitalized patient	Faeces	Hospitalized patient	Attikon Hospital	AttikonHospital		37.984674;23.764180	NA	192	3	8	29	1	vanA	vanA	MOSAR	1
E7245	Yes	AT0174-001	2009	GRC	Athens	Hospitalized patient	Faeces	Hospitalized patient	Attikon Hospital	AttikonHospital		37.984674;23.764180	NA	412	3	10	38	1	vanA	vanA	MOSAR	1
E7246	Yes	AT0297-003	2009	GRC	Athens	Hospitalized patient	Faeces	Hospitalized patient	Attikon Hospital	AttikonHospital		37.984674;23.764180	NA	203	3	13	47	1	vanA	vanA	MOSAR	1
E7247	Yes	AT0198-001	2009	GRC	Athens	Hospitalized patient	Faeces	Hospitalized patient	Attikon Hospital	AttikonHospital		37.984674;23.764180	NA	412	3	10	37	1	vanA	vanA	MOSAR	1
E7248	Yes	AT0270-006	2009	GRC	Athens	Hospitalized patient	Faeces	Hospitalized patient	Attikon Hospital	AttikonHospital		37.984674;23.764180	NA	412	3	10	37	1	vanA	vanA	MOSAR	1
E7249	Yes	AT0217-004	2009	GRC	Athens	Hospitalized patient	Faeces	Hospitalized patient	Attikon Hospital	AttikonHospital		37.984674;23.764180	NA	17	1	3	10	0		None	MOSAR	1
E7250	Yes	AT0285-002	2009	GRC	Athens	Hospitalized patient	Wound	Hospitalized patient	Attikon Hospital	AttikonHospital		37.984674;23.764180	NA	203	3	13	47	1	vanA	vanA	MOSAR	1
E7251	Yes	AT0239-001	2009	GRC	Athens	Hospitalized patient	Faeces	Hospitalized patient	Attikon Hospital	AttikonHospital		37.984674;23.764180	NA	412	3	10	38	1	vanA	vanA	MOSAR	1
E7252	Yes	AT0180-003	2009	GRC	Athens	Hospitalized patient	Faeces	Hospitalized patient	Attikon Hospital	AttikonHospital		37.984674;23.764180	NA	203	3	13	47	1	vanA	vanA	MOSAR	1
E7253	Yes	AT0303-001	2009	GRC	Athens	Hospitalized patient	Faeces	Hospitalized patient	Attikon Hospital	AttikonHospital		37.984674;23.764180	NA	125	4	20	65	1	vanA	vanA	MOSAR	1
E7254	Yes	AT0273-003	2009	GRC	Athens	Hospitalized patient	Faeces	Hospitalized patient	Attikon Hospital	AttikonHospital		37.984674;23.764180	NA	192	3	8	29	1	vanA	vanA	MOSAR	1
E7255	Yes	AT0316-004	2010	GRC	Athens	Hospitalized patient	Faeces	Hospitalized patient	Attikon Hospital	AttikonHospital		37.984674;23.764180	NA	117	1	1	1	1	vanA	vanA	MOSAR	1
E7256	Yes	AT0240-002	2009	GRC	Athens	Hospitalized patient	Faeces	Hospitalized patient	Attikon Hospital	AttikonHospital		37.984674;23.764180	NA	412	3	10	37	1	vanA	vanA	MOSAR	1
E7257	Yes	AT0363-001	2010	GRC	Athens	Hospitalized patient	Faeces	Hospitalized patient	Attikon Hospital	AttikonHospital		37.984674;23.764180	NA	412	3	10	37	1	vanA	vanA	MOSAR	1
E7258	Yes	AT0254-006	2009	GRC	Athens	Hospitalized patient	Wound	Hospitalized patient	Attikon Hospital	AttikonHospital		37.984674;23.764180	NA	192	3	8	29	1	vanA	vanA	MOSAR	1
E7259	Yes	AT0009-001	2008	GRC	Athens	Hospitalized patient	Faeces	Hospitalized patient	Attikon Hospital	AttikonHospital		37.984674;23.764180	NA	18	4	20	65	1	vanA	vanA	MOSAR	1
E7260	Yes	AT0206-009	2009	GRC	Athens	Hospitalized patient	Faeces	Hospitalized patient	Attikon Hospital	AttikonHospital		37.984674;23.764180	NA	125	4	20	65	NA		vanA	MOSAR	1
E7261	Yes	AT0299-009	2010	GRC	Athens	Hospitalized patient	Faeces	Hospitalized patient	Attikon Hospital	AttikonHospital		37.984674;23.764180	NA	17	1	3	10	1	vanA	vanA	MOSAR	1
E7262	Yes	AT0352-001	2010	GRC	Athens	Hospitalized patient	Wound	Hospitalized patient	Attikon Hospital	AttikonHospital		37.984674;23.764180	NA	125	4	20	65	1	vanA	vanA	MOSAR	1
E7263	Yes	AT0221-001	2009	GRC	Athens	Hospitalized patient	Faeces	Hospitalized patient	Attikon Hospital	AttikonHospital		37.984674;23.764180	NA	192	3	8	29	1	vanA	vanA	MOSAR	1
E7264	No	AT0250-001	2009	GRC	Athens	Hospitalized patient	Faeces	Hospitalized patient	Attikon Hospital	AttikonHospital		37.984674;23.764180	NA	286	8	38	119	0		None	MOSAR	1
E7265	Yes	AT0151-003	2009	GRC	Athens	Hospitalized patient	Faeces	Hospitalized patient	Attikon Hospital	AttikonHospital		37.984674;23.764180	NA	17	1	3	10	1	vanA	vanA	MOSAR	1
E7266	Yes	AT0360-001	2010	GRC	Athens	Hospitalized patient	Faeces	Hospitalized patient	Attikon Hospital	AttikonHospital		37.984674;23.764180	NA	412	3	10	37	1	vanA	vanA	MOSAR	1
E7267	Yes	AT0365-005	2010	GRC	Athens	Hospitalized patient	Faeces	Hospitalized patient	Attikon Hospital	AttikonHospital		37.984674;23.764180	NA	412	3	10	37	1	vanA	vanA	MOSAR	1
E7268	Yes	AT0015-004	2008	GRC	Athens	Hospitalized patient	Faeces	Hospitalized patient	Attikon Hospital	AttikonHospital		37.984674;23.764180	NA	203	3	13	47	1	vanA	vanA	MOSAR	1
E7269	Yes	AT0355-003	2010	GRC	Athens	Hospitalized patient	Faeces	Hospitalized patient	Attikon Hospital	AttikonHospital		37.984674;23.764180	NA	412	3	10	37	1	vanA	vanA	MOSAR	1
E7270	Yes	AT0254-003	2009	GRC	Athens	Hospitalized patient	Faeces	Hospitalized patient	Attikon Hospital	AttikonHospital		37.984674;23.764180	NA	192	3	8	29	1	vanA	vanA	MOSAR	1
E7271	Yes	AT0005-001	2008	GRC	Athens	Hospitalized patient	Faeces	Hospitalized patient	Attikon Hospital	AttikonHospital		37.984674;23.764180	NA	117	1	2	4	1	vanA	vanA	MOSAR	1
E7272	Yes	AT0641		GRC	Athens	Hospitalized patient	Blood	Hospitalized patient	Attikon Hospital	AttikonHospital		37.984674;23.764180	NA	723	1	3	9	0		None	MOSAR	1
E7273	Yes	CEf18.3	2009	ESP		Human	Faeces	Human				40.463667;-3.749220	NA	117	1	1	1	NA		None	SagA	1
E7274	Yes	EFM49	2006	ESP		Human	Blood	Human				40.463667;-3.749220	NA	203	3	10	38	NA		None	SagA	1
E7275	No	CEf177.2	2009	ESP		Human	Faeces	Human				40.463667;-3.749220	NA	102	6	33	107	NA		None	SagA	1
E7300	Yes	AT0337		GRC	Athens	Hospitalized patient	Blood	Hospitalized patient	Attikon Hospital	AttikonHospital		37.984674;23.764180	NA	552	1	5	16	1	vanA	vanA	MOSAR	1
E7308	Yes	B885386	2012	NLD	Utrecht	Hospitalized patient	0	Hospitalized patient	Antonius location Oudenrijn	AntoniusNieuwegein	Antonius location Nieuwegein and Oudenrijn	52.102635;5.058185	NA	494	3	10	40	1	vanA	vanA	Efm epi rise	1
E7309	Yes	B884831	2012	NLD	Utrecht	Hospitalized patient	0	Hospitalized patient	Antonius location Oudenrijn	AntoniusNieuwegein	Antonius location Nieuwegein and Oudenrijn	52.102635;5.058185	NA	494	3	10	40	1	vanA	vanA	Efm epi rise	1
E7310	Yes	B884394	2012	NLD	Utrecht	Hospitalized patient	0	Hospitalized patient	Antonius location Oudenrijn	AntoniusNieuwegein	Antonius location Nieuwegein and Oudenrijn	52.102635;5.058185	NA	494	3	10	40	1	vanA	vanA	Efm epi rise	1
E7311	Yes	B898039	2012	NLD	Utrecht	Hospitalized patient	Blood	Hospitalized patient	Antonius location Oudenrijn	AntoniusNieuwegein	Antonius location Nieuwegein and Oudenrijn	52.102635;5.058185	NA	494	3	10	40	1	vanA	vanA	Efm epi rise	1
E7312	Yes	123116	2012	NLD	Rotterdam	Hospitalized patient	0	Hospitalized patient	Maasstad Rotterdam	MaasstadRotterdam		51.879119;4.535362	NA	721	1	2	6	1	vanA	vanA	Efm epi rise	1
E7313	Yes	123240	2012	NLD	Rotterdam	Hospitalized patient	0	Hospitalized patient	Maasstad Rotterdam	MaasstadRotterdam		51.879119;4.535362	NA	721	1	2	6	1	vanA	vanA	Efm epi rise	1
E7314	Yes	12011619	2012	NLD	Doetinchem	Hospitalized patient	0	Hospitalized patient	Slingeland Doetinchem	SlingelandDoetinchem		51.975970;6.284396	NA	117	1	1	1	1	vanB	vanB	Efm epi rise	1
E7315	Yes	12015044	2012	NLD	Doetinchem	Hospitalized patient	0	Hospitalized patient	Slingeland Doetinchem	SlingelandDoetinchem		51.975970;6.284396	NA	117	1	1	1	1	vanB	vanB	Efm epi rise	1
E7316	Yes	12012912	2012	NLD	Doetinchem	Hospitalized patient	0	Hospitalized patient	Slingeland Doetinchem	SlingelandDoetinchem		51.975970;6.284396	NA	117	1	1	1	1	vanB	vanB	Efm epi rise	1
E7317	Yes	12015044	2012	NLD	Doetinchem	Hospitalized patient	0	Hospitalized patient	Slingeland Doetinchem	SlingelandDoetinchem		51.975970;6.284396	NA	117	1	1	1	1	vanB	vanB	Efm epi rise	1
E7318	Yes	B903158-1	2012	NLD	Nieuwegein	Hospitalized patient	0	Hospitalized patient	Antonius location Nieuwegein	AntoniusNieuwegein	Antonius location Nieuwegein and Oudenrijn	52.025157;5.080617	NA	117	1	1	2	1	vanB	vanB	Efm epi rise	1
E7319	Yes	12025959	2012	NLD	Venlo	Hospitalized patient	Faeces	Hospitalized patient	Viecuri MC Venlo	ViecuriMCVenlo		51.356743;6.154031	NA	203	3	13	46	1	vanA	vanA	Efm epi rise	1
E7320	Yes	12019107	2012	NLD	Venlo	Hospitalized patient	Urine	Hospitalized patient	Viecuri MC Venlo	ViecuriMCVenlo		51.356743;6.154031	NA	203	3	13	46	1	vanA	vanA	Efm epi rise	1
E7321	Yes	12301121F	2012	NLD	Lelystad	Hospitalized patient	Faeces	Hospitalized patient	OLVG	locatie oost	OLVG	locatie oost	OLVG	location east (old OLVG)	west (St Lucas Andreas)	MC Zuiderzee	Flevoziekenhuis	52.504308;5.476972	NA	375	4	22	72	1	vanA	vanA	Efm epi rise	1
E7322	Yes	B905014-3	2012	NLD	Nieuwegein	Hospitalized patient	0	Hospitalized patient	Antonius location Nieuwegein	AntoniusNieuwegein	Antonius location Nieuwegein and Oudenrijn	52.025157;5.080617	NA	117	1	1	2	1	vanB	vanB	Efm epi rise	1
E7323	Yes	B905646	2012	NLD	Utrecht	Hospitalized patient	0	Hospitalized patient	Antonius location Oudenrijn	AntoniusNieuwegein	Antonius location Nieuwegein and Oudenrijn	52.102635;5.058185	NA	494	3	10	40	1	vanA	vanA	Efm epi rise	1
E7324	Yes	B905645	2012	NLD	Utrecht	Hospitalized patient	0	Hospitalized patient	Antonius location Oudenrijn	AntoniusNieuwegein	Antonius location Nieuwegein and Oudenrijn	52.102635;5.058185	NA	494	3	10	40	1	vanA	vanA	Efm epi rise	1
E7325	Yes	B905944	2012	NLD	Utrecht	Hospitalized patient	0	Hospitalized patient	Antonius location Oudenrijn	AntoniusNieuwegein	Antonius location Nieuwegein and Oudenrijn	52.102635;5.058185	NA	494	3	10	40	1	vanA	vanA	Efm epi rise	1
E7326	Yes	B905938	2012	NLD	Utrecht	Hospitalized patient	0	Hospitalized patient	Antonius location Oudenrijn	AntoniusNieuwegein	Antonius location Nieuwegein and Oudenrijn	52.102635;5.058185	NA	494	3	10	40	1	vanA	vanA	Efm epi rise	1
E7327	Yes	B905757	2012	NLD	Utrecht	Hospitalized patient	0	Hospitalized patient	Antonius location Oudenrijn	AntoniusNieuwegein	Antonius location Nieuwegein and Oudenrijn	52.102635;5.058185	NA	494	3	10	40	1	vanA	vanA	Efm epi rise	1
E7328	Yes	B904381-1	2012	NLD	Nieuwegein	Hospitalized patient	0	Hospitalized patient	Antonius location Nieuwegein	AntoniusNieuwegein	Antonius location Nieuwegein and Oudenrijn	52.025157;5.080617	NA	117	1	1	2	1	vanB	vanB	Efm epi rise	1
E7329	Yes	12301149P	2012	NLD	Lelystad	Hospitalized patient	0	Hospitalized patient	MC Zuiderzee	MCZuiderzee	OLVG	location east (old OLVG)	west (St Lucas Andreas)	MC Zuiderzee	Flevoziekenhuis	52.504308;5.476972	NA	78	3	10	36	1	vanA	vanA	Efm epi rise	1
E7330	Yes	12301148P	2012	NLD	Lelystad	Hospitalized patient	0	Hospitalized patient	MC Zuiderzee	MCZuiderzee	OLVG	location east (old OLVG)	west (St Lucas Andreas)	MC Zuiderzee	Flevoziekenhuis	52.504308;5.476972	NA	375	4	22	72	1	vanA	vanA	Efm epi rise	1
E7331	Yes	12301147N	2012	NLD	Lelystad	Hospitalized patient	0	Hospitalized patient	MC Zuiderzee	MCZuiderzee	OLVG	location east (old OLVG)	west (St Lucas Andreas)	MC Zuiderzee	Flevoziekenhuis	52.504308;5.476972	NA	375	4	22	72	1	vanA	vanA	Efm epi rise	1
E7332	Yes	12301184P	2012	NLD	Lelystad	Hospitalized patient	0	Hospitalized patient	MC Zuiderzee	MCZuiderzee	OLVG	location east (old OLVG)	west (St Lucas Andreas)	MC Zuiderzee	Flevoziekenhuis	52.504308;5.476972	NA	117	1	1	1	1	vanA	vanA	Efm epi rise	1
E7333	Yes	12301186Q	2012	NLD	Lelystad	Hospitalized patient	0	Hospitalized patient	MC Zuiderzee	MCZuiderzee	OLVG	location east (old OLVG)	west (St Lucas Andreas)	MC Zuiderzee	Flevoziekenhuis	52.504308;5.476972	NA	290	4	17	58	1	vanA	vanA	Efm epi rise	1
E7334	Yes	12301187R	2012	NLD	Lelystad	Hospitalized patient	0	Hospitalized patient	MC Zuiderzee	MCZuiderzee	OLVG	location east (old OLVG)	west (St Lucas Andreas)	MC Zuiderzee	Flevoziekenhuis	52.504308;5.476972	NA	117	1	1	1	1	vanA	None	Efm epi rise	1
E7335	No	12301185P	2012	NLD	Lelystad	Hospitalized patient	0	Hospitalized patient	MC Zuiderzee	MCZuiderzee	OLVG	location east (old OLVG)	west (St Lucas Andreas)	MC Zuiderzee	Flevoziekenhuis	52.504308;5.476972	NA	868	6	29	96	1	vanA	vanA	Efm epi rise	1
E7336	Yes	12301188T	2012	NLD	Lelystad	Hospitalized patient	0	Hospitalized patient	MC Zuiderzee	MCZuiderzee	OLVG	location east (old OLVG)	west (St Lucas Andreas)	MC Zuiderzee	Flevoziekenhuis	52.504308;5.476972	NA	117	1	1	1	1	vanA	vanA	Efm epi rise	1
E7337	Yes	B908343-1	2012	NLD	Nieuwegein	Hospitalized patient	Faeces	Hospitalized patient	Antonius location Nieuwegein	AntoniusNieuwegein	Antonius location Nieuwegein and Oudenrijn	52.025157;5.080617	NA	117	1	1	2	1	vanB	vanB	Efm epi rise	1
E7338	Yes	B908641-1	2012	NLD	Nieuwegein	Hospitalized patient	Faeces	Hospitalized patient	Antonius location Nieuwegein	AntoniusNieuwegein	Antonius location Nieuwegein and Oudenrijn	52.025157;5.080617	NA	117	1	1	2	1	vanB	vanB	Efm epi rise	1
E7339	Yes	B908645-1	2012	NLD	Nieuwegein	Hospitalized patient	Faeces	Hospitalized patient	Antonius location Nieuwegein	AntoniusNieuwegein	Antonius location Nieuwegein and Oudenrijn	52.025157;5.080617	NA	117	1	1	2	1	vanB	vanB	Efm epi rise	1
E7340	Yes	B908638-1	2012	NLD	Nieuwegein	Hospitalized patient	Faeces	Hospitalized patient	Antonius location Nieuwegein	AntoniusNieuwegein	Antonius location Nieuwegein and Oudenrijn	52.025157;5.080617	NA	117	1	1	2	1	vanB	vanB	Efm epi rise	1
E7342	Yes	120517-0115-1	2012	NLD	Zwolle	Hospitalized patient	0	Hospitalized patient	Isala klinieken Zwolle	IsalakliniekenZwolle		52.513204;6.124377	NA	375	4	22	72	1	vanA	vanA	Efm epi rise	1
E7343	Yes	B910182	2012	NLD	Nieuwegein	Hospitalized patient	Faeces	Hospitalized patient	Antonius location Nieuwegein	AntoniusNieuwegein	Antonius location Nieuwegein and Oudenrijn	52.025157;5.080617	NA	117	1	1	2	1	vanB	vanB	Efm epi rise	1
E7344	Yes	B909647	2012	NLD	Nieuwegein	Hospitalized patient	Faeces	Hospitalized patient	Antonius location Nieuwegein	AntoniusNieuwegein	Antonius location Nieuwegein and Oudenrijn	52.025157;5.080617	NA	117	1	1	2	1	vanB	vanB	Efm epi rise	1
E7348	Yes	20514-45649 of 20518-48113	2012	NLD	Nijmegen	Hospitalized patient	Faeces	Hospitalized patient	Canisius WZ Nijmegen	CanisiusWZNijmegen		51.817159;5.831195	NA	117	1	1	1	1	vanB	vanB	Efm epi rise	1
E7349	Yes	20521-47620[4B]	2012	NLD	Nijmegen	Hospitalized patient	Faeces	Hospitalized patient	Canisius WZ Nijmegen	CanisiusWZNijmegen		51.817159;5.831195	NA	117	1	1	1	1	vanB	vanB	Efm epi rise	1
E7351	Yes	20521-47659	2012	NLD	Nijmegen	Hospitalized patient	Faeces	Hospitalized patient	Canisius WZ Nijmegen	CanisiusWZNijmegen		51.817159;5.831195	NA	117	1	1	1	1	vanB	vanB	Efm epi rise	1
E7352	Yes	20521-47643[4B]	2012	NLD	Nijmegen	Hospitalized patient	Faeces	Hospitalized patient	Canisius WZ Nijmegen	CanisiusWZNijmegen		51.817159;5.831195	NA	117	1	1	1	1	vanB	vanB	Efm epi rise	1
E7353	Yes	20521-47674[4B]	2012	NLD	Nijmegen	Hospitalized patient	Faeces	Hospitalized patient	Canisius WZ Nijmegen	CanisiusWZNijmegen		51.817159;5.831195	NA	117	1	1	1	1	vanB	vanB	Efm epi rise	1
E7354	Yes	20414-36855 of 20510-44492	2012	NLD	Nijmegen	Hospitalized patient	Faeces	Hospitalized patient	Canisius WZ Nijmegen	CanisiusWZNijmegen		51.817159;5.831195	NA	117	1	1	1	1	vanB	vanB	Efm epi rise	1
E7355	Yes	20425-40632 of 20510-44494	2012	NLD	Nijmegen	Hospitalized patient	Faeces	Hospitalized patient	Canisius WZ Nijmegen	CanisiusWZNijmegen		51.817159;5.831195	NA	117	1	1	1	1	vanB	vanB	Efm epi rise	1
E7356	Yes	11206-92290 of 11212-94177	2012	NLD	Nijmegen	Hospitalized patient	Faeces	Hospitalized patient	Canisius WZ Nijmegen	CanisiusWZNijmegen		51.817159;5.831195	NA	117	1	1	1	1	vanB	vanB	Efm epi rise	1
E7357	Yes	11006-72858 of 11027-79501	2012	NLD	Nijmegen	Hospitalized patient	Faeces	Hospitalized patient	Canisius WZ Nijmegen	CanisiusWZNijmegen		51.817159;5.831195	NA	117	1	1	1	1	vanB	vanB	Efm epi rise	1
E7358	Yes	20409-35079 of 20416-37780	2012	NLD	Nijmegen	Hospitalized patient	Faeces	Hospitalized patient	Canisius WZ Nijmegen	CanisiusWZNijmegen		51.817159;5.831195	NA	117	1	1	1	1	vanB	vanB	Efm epi rise	1
E7359	Yes	10916-66486 of 10922-68114	2012	NLD	Nijmegen	Hospitalized patient	Faeces	Hospitalized patient	Canisius WZ Nijmegen	CanisiusWZNijmegen		51.817159;5.831195	NA	117	1	1	1	1	vanB	vanB	Efm epi rise	1
E7360	Yes	20504-43126	2012	NLD	Nijmegen	Hospitalized patient	Faeces	Hospitalized patient	Canisius WZ Nijmegen	CanisiusWZNijmegen		51.817159;5.831195	NA	117	1	1	1	1	vanB	vanB	Efm epi rise	1
E7361	Yes	20504-43129	2012	NLD	Nijmegen	Hospitalized patient	Faeces	Hospitalized patient	Canisius WZ Nijmegen	CanisiusWZNijmegen		51.817159;5.831195	NA	117	1	1	1	1	vanB	vanB	Efm epi rise	1
E7362	Yes	B911136	2012	NLD	Nieuwegein	Hospitalized patient	Faeces	Hospitalized patient	Antonius location Nieuwegein	AntoniusNieuwegein	Antonius location Nieuwegein and Oudenrijn	52.025157;5.080617	NA	117	1	1	2	1	vanB	vanB	Efm epi rise	1
E7363	Yes	B911126	2012	NLD	Nieuwegein	Hospitalized patient	Faeces	Hospitalized patient	Antonius location Nieuwegein	AntoniusNieuwegein	Antonius location Nieuwegein and Oudenrijn	52.025157;5.080617	NA	117	1	2	7	1	vanB	vanB	Efm epi rise	1
E7366	Yes	B911154	2012	NLD	Nieuwegein	Hospitalized patient	Faeces	Hospitalized patient	Antonius location Nieuwegein	AntoniusNieuwegein	Antonius location Nieuwegein and Oudenrijn	52.025157;5.080617	NA	78	3	10	36	1	vanA	vanA	Efm epi rise	1
E7367	Yes	B911119	2012	NLD	Nieuwegein	Hospitalized patient	Faeces	Hospitalized patient	Antonius location Nieuwegein	AntoniusNieuwegein	Antonius location Nieuwegein and Oudenrijn	52.025157;5.080617	NA	117	1	1	2	1	vanB	vanB	Efm epi rise	1
E7368	Yes	12301263M	2012	NLD	Lelystad	Hospitalized patient	0	Hospitalized patient	MC Zuiderzee	MCZuiderzee	OLVG	location east (old OLVG)	west (St Lucas Andreas)	MC Zuiderzee	Flevoziekenhuis	52.504308;5.476972	NA	290	4	17	56	1	vanA	vanA	Efm epi rise	1
E7369	Yes	12301264N	2012	NLD	Lelystad	Hospitalized patient	0	Hospitalized patient	MC Zuiderzee	MCZuiderzee	OLVG	location east (old OLVG)	west (St Lucas Andreas)	MC Zuiderzee	Flevoziekenhuis	52.504308;5.476972	NA	375	4	22	72	1	vanA	vanA	Efm epi rise	1
E7375	Yes	B913543	2012	NLD	Nieuwegein	Hospitalized patient	Faeces	Hospitalized patient	Antonius location Nieuwegein	AntoniusNieuwegein	Antonius location Nieuwegein and Oudenrijn	52.025157;5.080617	NA	117	1	1	2	1	vanB	vanB	Efm epi rise	1
E7376	Yes	B912717	2012	NLD	Nieuwegein	Hospitalized patient	Faeces	Hospitalized patient	Antonius location Nieuwegein	AntoniusNieuwegein	Antonius location Nieuwegein and Oudenrijn	52.025157;5.080617	NA	117	1	1	2	1	vanB	vanB	Efm epi rise	1
E7377	Yes	B911091	2012	NLD	Nieuwegein	Hospitalized patient	Faeces	Hospitalized patient	Antonius location Nieuwegein	AntoniusNieuwegein	Antonius location Nieuwegein and Oudenrijn	52.025157;5.080617	NA	78	3	10	36	1	vanA	vanA	Efm epi rise	1
E7378	Yes	FH267		NLD	Nieuwegein	Hospitalized patient	Faeces	Hospitalized patient	Antonius location Nieuwegein	AntoniusNieuwegein	Antonius location Nieuwegein and Oudenrijn	52.025157;5.080617	NA	78	3	10	36	1	vanA	vanA	Efm epi rise	1
E7379	Yes	B912714-3	2012	NLD	Nieuwegein	Hospitalized patient	Faeces	Hospitalized patient	Antonius location Nieuwegein	AntoniusNieuwegein	Antonius location Nieuwegein and Oudenrijn	52.025157;5.080617	NA	117	1	1	2	1	vanB	vanB	Efm epi rise	1
E7380	Yes	B911409	2012	NLD	Nieuwegein	Hospitalized patient	Faeces	Hospitalized patient	Antonius location Nieuwegein	AntoniusNieuwegein	Antonius location Nieuwegein and Oudenrijn	52.025157;5.080617	NA	117	1	1	2	1	vanB	vanB	Efm epi rise	1
E7381	Yes	B912089	2012	NLD	Nieuwegein	Hospitalized patient	Faeces	Hospitalized patient	Antonius location Nieuwegein	AntoniusNieuwegein	Antonius location Nieuwegein and Oudenrijn	52.025157;5.080617	NA	117	1	1	2	1	vanB	vanB	Efm epi rise	1
E7382	Yes	B912134	2012	NLD	Nieuwegein	Hospitalized patient	Faeces	Hospitalized patient	Antonius location Nieuwegein	AntoniusNieuwegein	Antonius location Nieuwegein and Oudenrijn	52.025157;5.080617	NA	117	1	1	2	1	vanB	vanB	Efm epi rise	1
E7383	Yes	B912135	2012	NLD	Nieuwegein	Hospitalized patient	Faeces	Hospitalized patient	Antonius location Nieuwegein	AntoniusNieuwegein	Antonius location Nieuwegein and Oudenrijn	52.025157;5.080617	NA	117	1	1	2	1	vanB	vanB	Efm epi rise	1
E7386	Yes	EP341	2011	NLD	Nieuwegein	Hospitalized patient	0	Hospitalized patient	Antonius location Nieuwegein	AntoniusNieuwegein	Antonius location Nieuwegein and Oudenrijn	52.025157;5.080617	NA	117	1	1	1	0	None	None	Efm epi rise	1
E7388	Yes	12-M030790	2012	NLD	Leeuwarden	Hospitalized patient	0	Hospitalized patient	MC Leeuwarden	MCLeeuwarden	Izore	diagnostic lab	53.211236;5.789641	NA	117	1	1	1	0	None	None	Efm epi rise	1
E7389	Yes	12-M039016	2012	NLD	Leeuwarden	Hospitalized patient	0	Hospitalized patient	MC Leeuwarden	MCLeeuwarden	Izore	diagnostic lab	53.211236;5.789641	NA	117	1	1	1	0	None	None	Efm epi rise	1
E7391	No	601396/11		NLD	0	Hospitalized patient	0	Hospitalized patient				52.132633;5.291266	NA	5	6	30	100	1	vanA	vanA	Efm epi rise	1
E7392	Yes	12037142	2012	NLD	Maastricht	Hospitalized patient	Faeces	Hospitalized patient	AZM	AZM		50.834203;5.713296	NA	209	3	13	46	1	vanA	vanA	Efm epi rise	1
E7393	Yes	12037143	2012	NLD	Maastricht	Hospitalized patient	Faeces	Hospitalized patient	AZM	AZM		50.834203;5.713296	NA	117	1	1	1	1	vanA	vanA	Efm epi rise	1
E7394	Yes	12301371M	2012	NLD	Almere	Hospitalized patient	Blood	Hospitalized patient	Flevoziekenhuis	Flevoziekenhuis	OLVG	location east (old OLVG)	west (St Lucas Andreas)	MC Zuiderzee	Flevoziekenhuis	52.369115;5.223442	NA	730	3	8	28	1	vanA	vanA	Efm epi rise	1
E7401	Yes	120611-0369-1 isolaat 4	2012	NLD	Zwolle	Hospitalized patient	0	Hospitalized patient	Isala klinieken Zwolle	IsalakliniekenZwolle		52.513204;6.124377	NA	18	4	23	75	1	vanB	vanB	Efm epi rise	1
E7402	Yes	120611-0369-1 isolaat 3	2012	NLD	Zwolle	Hospitalized patient	0	Hospitalized patient	Isala klinieken Zwolle	IsalakliniekenZwolle		52.513204;6.124377	NA	117	1	1	1	1	vanB	vanB	Efm epi rise	1
E7403	Yes	110119-0097-1 isolaat 5	2012	NLD	Zwolle	Hospitalized patient	0	Hospitalized patient	Isala klinieken Zwolle	IsalakliniekenZwolle		52.513204;6.124377	NA	192	3	14	50	1	vanB	vanB	Efm epi rise	1
E7404	Yes	12037545	2012	NLD	Maastricht	Hospitalized patient	Urine	Hospitalized patient	AZM	AZM		50.834203;5.713296	NA	203	3	13	46	1	vanA	vanA	Efm epi rise	1
E7405	Yes	12-548262-01	2012	NLD	Utrecht	Hospitalized patient	Faeces	Hospitalized patient	UMC Utrecht	UMCUtrecht		52.086052;5.179588	NA	78	3	10	36	1	vanA	vanA	Efm epi rise	1
E7407	Yes	120613-0250-1	2012	NLD	Zwolle	Hospitalized patient	0	Hospitalized patient	Isala klinieken Zwolle	IsalakliniekenZwolle		52.513204;6.124377	NA	117	1	1	1	1	vanB	vanB	Efm epi rise	1
E7408	Yes	120613-0241-1	2012	NLD	Zwolle	Hospitalized patient	0	Hospitalized patient	Isala klinieken Zwolle	IsalakliniekenZwolle		52.513204;6.124377	NA	80	4	18	59	1	vanB	vanB	Efm epi rise	1
E7409	Yes	120613-0287-1	2012	NLD	Zwolle	Hospitalized patient	0	Hospitalized patient	Isala klinieken Zwolle	IsalakliniekenZwolle		52.513204;6.124377	NA	80	4	18	59	1	vanB	vanB	Efm epi rise	1
E7410	Yes	120613-0282-1	2012	NLD	Zwolle	Hospitalized patient	0	Hospitalized patient	Isala klinieken Zwolle	IsalakliniekenZwolle		52.513204;6.124377	NA	80	4	18	59	1	vanB	vanB	Efm epi rise	1
E7411	Yes	12038600	2012	NLD	Maastricht	Hospitalized patient	Faeces	Hospitalized patient	AZM	AZM		50.834203;5.713296	NA	18	4	22	72	1	vanA	vanA	Efm epi rise	1
E7412	Yes	12039223	2012	NLD	Maastricht	Hospitalized patient	Faeces	Hospitalized patient	AZM	AZM		50.834203;5.713296	NA	117	1	1	1	1	vanA	vanA	Efm epi rise	1
E7413	Yes	12301463P	2012	NLD	Lelystad	Hospitalized patient	0	Hospitalized patient	MC Zuiderzee	MCZuiderzee	OLVG	location east (old OLVG)	west (St Lucas Andreas)	MC Zuiderzee	Flevoziekenhuis	52.504308;5.476972	NA	290	4	17	56	1	vanA	vanA	Efm epi rise	1
E7414	Yes	12301491P	2012	NLD	Lelystad	Hospitalized patient	0	Hospitalized patient	MC Zuiderzee	MCZuiderzee	OLVG	location east (old OLVG)	west (St Lucas Andreas)	MC Zuiderzee	Flevoziekenhuis	52.504308;5.476972	NA	290	4	17	57	1	vanA	vanA	Efm epi rise	1
E7415	Yes	12301492Q	2012	NLD	Lelystad	Hospitalized patient	0	Hospitalized patient	MC Zuiderzee	MCZuiderzee	OLVG	location east (old OLVG)	west (St Lucas Andreas)	MC Zuiderzee	Flevoziekenhuis	52.504308;5.476972	NA	290	4	17	56	1	vanA	vanA	Efm epi rise	1
E7416	Yes	12301493R	2012	NLD	Lelystad	Hospitalized patient	0	Hospitalized patient	MC Zuiderzee	MCZuiderzee	OLVG	location east (old OLVG)	west (St Lucas Andreas)	MC Zuiderzee	Flevoziekenhuis	52.504308;5.476972	NA	290	4	17	56	1	vanA	vanA	Efm epi rise	1
E7417	Yes	12301494T	2012	NLD	Lelystad	Hospitalized patient	0	Hospitalized patient	MC Zuiderzee	MCZuiderzee	OLVG	location east (old OLVG)	west (St Lucas Andreas)	MC Zuiderzee	Flevoziekenhuis	52.504308;5.476972	NA	290	4	17	56	1	vanA	vanA	Efm epi rise	1
E7418	Yes	B917551	2012	NLD	Nieuwegein	Hospitalized patient	Faeces	Hospitalized patient	Antonius location Nieuwegein	AntoniusNieuwegein	Antonius location Nieuwegein and Oudenrijn	52.025157;5.080617	NA	78	3	10	36	1	vanA	vanA	Efm epi rise	1
E7419	Yes	12301505L	2012	NLD	Lelystad	Hospitalized patient	Faeces	Hospitalized patient	MC Zuiderzee	MCZuiderzee	OLVG	location east (old OLVG)	west (St Lucas Andreas)	MC Zuiderzee	Flevoziekenhuis	52.504308;5.476972	NA	290	4	17	56	1	vanA	vanA	Efm epi rise	1
E7422	Yes	928379 A	2010	NLD	Groningen	Hospitalized patient	Blood	Hospitalized patient	UMCG	UMCG		53.222042;6.575763	NA	117	1	1	1	1	vanB	vanB	Efm epi rise	1
E7423	Yes	264357 D	2010	NLD	Groningen	Hospitalized patient	Faeces	Hospitalized patient	UMCG	UMCG		53.222042;6.575763	NA	117	1	1	2	1	vanB	vanB	Efm epi rise	1
E7424	Yes	181665 B	2009	NLD	Groningen	Hospitalized patient	Catheter_Drain	Hospitalized patient	UMCG	UMCG		53.222042;6.575763	NA	78	3	10	36	1	vanB	vanB	Efm epi rise	1
E7425	Yes	164973 Y	2009	NLD	Groningen	Hospitalized patient	Clin_Site_Other	Hospitalized patient	UMCG	UMCG		53.222042;6.575763	NA	78	3	10	36	1	vanB	vanB	Efm epi rise	1
E7426	Yes	254093 J	2012	NLD	Groningen	Hospitalized patient	Clin_Site_Other	Hospitalized patient	UMCG	UMCG		53.222042;6.575763	NA	17	4	22	72	1	vanB	vanB	Efm epi rise	1
E7427	Yes	260917 Z	2010	NLD	Groningen	Hospitalized patient	Clin_Site_Other	Hospitalized patient	UMCG	UMCG		53.222042;6.575763	NA	17	4	22	72	1	vanB	vanB	Efm epi rise	1
E7428	Yes	322819 X	2011	NLD	Groningen	Hospitalized patient	Clin_Site_Other	Hospitalized patient	UMCG	UMCG		53.222042;6.575763	NA	117	1	1	1	1	vanB	vanB	Efm epi rise	1
E7429	Yes	307902 N	2010	NLD	Groningen	Hospitalized patient	Clin_Site_Other	Hospitalized patient	UMCG	UMCG		53.222042;6.575763	NA	117	1	1	1	1	vanB	vanB	Efm epi rise	1
E7430	Yes	318755 P	2011	NLD	Groningen	Hospitalized patient	Faeces	Hospitalized patient	UMCG	UMCG		53.222042;6.575763	NA	117	1	1	1	1	vanB	None	Efm epi rise	1
E7431	Yes	319458 U	2011	NLD	Groningen	Hospitalized patient	Faeces	Hospitalized patient	UMCG	UMCG		53.222042;6.575763	NA	17	4	22	72	1	vanB	vanB	Efm epi rise	1
E7432	Yes	168558 R	2012	NLD	Groningen	Hospitalized patient	Faeces	Hospitalized patient	UMCG	UMCG		53.222042;6.575763	NA	1177	4	22	72	1	vanA	vanA	Efm epi rise	1
E7434	Yes	150344 X	2012	NLD	Groningen	Hospitalized patient	Faeces	Hospitalized patient	UMCG	UMCG		53.222042;6.575763	NA	117	1	1	1	1	vanB	vanB	Efm epi rise	1
E7436	Yes	150375 P	2012	NLD	Groningen	Hospitalized patient	Faeces	Hospitalized patient	UMCG	UMCG		53.222042;6.575763	NA	17	4	22	72	1	vanB	vanB	Efm epi rise	1
E7437	Yes	139362 U	2011	NLD	Groningen	Hospitalized patient	Faeces	Hospitalized patient	UMCG	UMCG		53.222042;6.575763	NA	375	4	22	72	1	vanA	vanA	Efm epi rise	1
E7438	Yes	303705 U	2010	NLD	Groningen	Hospitalized patient	Clin_Site_Other	Hospitalized patient	UMCG	UMCG		53.222042;6.575763	NA	17	4	22	74	1	vanB	vanB	Efm epi rise	1
E7439	Yes	293607 L	2010	NLD	Groningen	Hospitalized patient	Clin_Site_Other	Hospitalized patient	UMCG	UMCG		53.222042;6.575763	NA	17	4	22	74	1	vanB	vanB	Efm epi rise	1
E7440	Yes	163548 R	2009	NLD	Groningen	Hospitalized patient	Faeces	Hospitalized patient	UMCG	UMCG		53.222042;6.575763	NA	78	3	10	36	1	vanB	vanB	Efm epi rise	1
E7441	Yes	163674 D	2009	NLD	Groningen	Hospitalized patient	Catheter_Drain	Hospitalized patient	UMCG	UMCG		53.222042;6.575763	NA	78	3	10	36	1	vanB	vanB	Efm epi rise	1
E7444	Yes	M12-063260	2012	NLD	Sittard	Hospitalized patient	Faeces	Hospitalized patient	Orbis Medisch Centrum	OrbisMedischCentrum	Zuyderland	Location Atrium Heerlen	Orbis Sittard	50.983596;5.845829	NA	18	4	22	72	1	vanB	vanB	Efm epi rise	1
E7461	Yes	B111309	2012	NLD	Woerden	Hospitalized patient	0	Hospitalized patient	Zuwe Hofpoort	ZuweHofpoort		52.079443;4.892279	NA	192	3	14	50	1	vanB	vanB	Efm epi rise	1
E7462	Yes	B111443	2012	NLD	Woerden	Hospitalized patient	0	Hospitalized patient	Zuwe Hofpoort	ZuweHofpoort		52.079443;4.892279	NA	192	3	14	50	1	vanB	vanB	Efm epi rise	1
E7463	Yes	B111523	2012	NLD	Woerden	Hospitalized patient	0	Hospitalized patient	Zuwe Hofpoort	ZuweHofpoort		52.079443;4.892279	NA	192	3	14	50	1	vanB	vanB	Efm epi rise	1
E7464	Yes	B111317	2012	NLD	Woerden	Hospitalized patient	0	Hospitalized patient	Zuwe Hofpoort	ZuweHofpoort		52.079443;4.892279	NA	192	3	14	50	1	vanB	vanB	Efm epi rise	1
E7465	Yes	B111324	2012	NLD	Woerden	Hospitalized patient	0	Hospitalized patient	Zuwe Hofpoort	ZuweHofpoort		52.079443;4.892279	NA	192	3	14	50	1	vanB	vanB	Efm epi rise	1
E7466	Yes	B111320	2012	NLD	Woerden	Hospitalized patient	0	Hospitalized patient	Zuwe Hofpoort	ZuweHofpoort		52.079443;4.892279	NA	192	3	14	50	1	vanB	vanB	Efm epi rise	1
E7467	Yes	B110930	2012	NLD	Woerden	Hospitalized patient	0	Hospitalized patient	Zuwe Hofpoort	ZuweHofpoort		52.079443;4.892279	NA	192	3	14	50	1	vanB	vanB	Efm epi rise	1
E7470	Yes	12046003	2012	NLD	Maastricht	Hospitalized patient	Urine	Hospitalized patient	AZM	AZM		50.834203;5.713296	NA	203	3	13	46	1	vanA	vanA	Efm epi rise	1
E7471	Yes	12046130	2012	NLD	Maastricht	Hospitalized patient	Faeces	Hospitalized patient	AZM	AZM		50.834203;5.713296	NA	18	4	22	72	1	vanA	vanA	Efm epi rise	1
E7474	Yes	12301849W	2012	NLD	Amsterdam	Hospitalized patient	0	Hospitalized patient	OLVG	locatie oost	OLVGlocatieoost	OLVG	location east (old OLVG)	west (St Lucas Andreas)	MC Zuiderzee	Flevoziekenhuis	52.358111;4.915392	NA	18	4	20	65	1	vanA	vanA	Efm epi rise	1
E7475	Yes	12301850P	2012	NLD	Amsterdam	Hospitalized patient	0	Hospitalized patient	OLVG	locatie oost	OLVGlocatieoost	OLVG	location east (old OLVG)	west (St Lucas Andreas)	MC Zuiderzee	Flevoziekenhuis	52.358111;4.915392	NA	18	4	20	65	1	vanA	vanA	Efm epi rise	1
E7476	Yes	2070800903	2012	NLD	Rotterdam	Hospitalized patient	0	Hospitalized patient	Maasstad Rotterdam	MaasstadRotterdam		51.879119;4.535362	NA	203	3	13	46	1	vanA	vanA	Efm epi rise	1
E7477	Yes	M12-070821	2012	NLD	Sittard	Hospitalized patient	Faeces	Hospitalized patient	Orbis Medisch Centrum	OrbisMedischCentrum	Zuyderland	Location Atrium Heerlen	Orbis Sittard	50.983596;5.845829	NA	736	3	10	35	1	vanA	vanA	Efm epi rise	1
E7478	Yes	120801-0054-1 isolaat 3	2012	NLD	Zwolle	Hospitalized patient	0	Hospitalized patient	Isala klinieken Zwolle	IsalakliniekenZwolle		52.513204;6.124377	NA	203	3	13	46	1	vanA	vanA	Efm epi rise	1
E7479	Yes	12301876W	2012	NLD	Lelystad	Hospitalized patient	0	Hospitalized patient	MC Zuiderzee	MCZuiderzee	OLVG	location east (old OLVG)	west (St Lucas Andreas)	MC Zuiderzee	Flevoziekenhuis	52.504308;5.476972	NA	290	4	17	56	1	vanA	vanA	Efm epi rise	1
E7480	Yes	12301877X	2012	NLD	Amsterdam	Hospitalized patient	0	Hospitalized patient	OLVG	locatie oost	OLVGlocatieoost	OLVG	location east (old OLVG)	west (St Lucas Andreas)	MC Zuiderzee	Flevoziekenhuis	52.358111;4.915392	NA	290	4	17	57	1	vanA	vanA	Efm epi rise	1
E7481	Yes	12301908T	2012	NLD	Lelystad	Hospitalized patient	Ascites	Hospitalized patient	MC Zuiderzee	MCZuiderzee	OLVG	location east (old OLVG)	west (St Lucas Andreas)	MC Zuiderzee	Flevoziekenhuis	52.504308;5.476972	NA	290	4	17	56	1	vanA	vanA	Efm epi rise	1
E7482	Yes	12301910L	2012	NLD	Amsterdam	Hospitalized patient	Blood	Hospitalized patient	OLVG	locatie oost	OLVGlocatieoost	OLVG	location east (old OLVG)	west (St Lucas Andreas)	MC Zuiderzee	Flevoziekenhuis	52.358111;4.915392	NA	290	4	17	56	1	vanA	vanA	Efm epi rise	1
E7483	Yes	12301941P	2012	NLD	Amsterdam	Hospitalized patient	0	Hospitalized patient	OLVG	locatie oost	OLVGlocatieoost	OLVG	location east (old OLVG)	west (St Lucas Andreas)	MC Zuiderzee	Flevoziekenhuis	52.358111;4.915392	NA	290	4	17	56	1	vanA	vanA	Efm epi rise	1
E7484	Yes	12301942Q	2012	NLD	Lelystad	Hospitalized patient	0	Hospitalized patient	MC Zuiderzee	MCZuiderzee	OLVG	location east (old OLVG)	west (St Lucas Andreas)	MC Zuiderzee	Flevoziekenhuis	52.504308;5.476972	NA	290	4	17	56	1	vanA	vanA	Efm epi rise	1
E7485	Yes	12301943R	2012	NLD	Lelystad	Hospitalized patient	0	Hospitalized patient	MC Zuiderzee	MCZuiderzee	OLVG	location east (old OLVG)	west (St Lucas Andreas)	MC Zuiderzee	Flevoziekenhuis	52.504308;5.476972	NA	290	4	17	56	1	vanA	vanA	Efm epi rise	1
E7486	Yes	NLD-A	2012	NLD	Utrecht	Hospitalized patient	Faeces	Hospitalized patient	UMC Utrecht	UMCUtrecht		52.086052;5.179588	NA	117	1	1	1	1	vanB	vanB	cgMLST	1
E7487	Yes	11170768	2011	NLD	Groningen	Hospitalized patient	0	Hospitalized patient	Martini ZH Groningen	MartiniZHGroningen		53.194602;6.549718	NA	17	4	22	74	1	vanB	vanB	Efm epi rise	1
E7488	Yes	11213272	2011	NLD	Groningen	Hospitalized patient	0	Hospitalized patient	Martini ZH Groningen	MartiniZHGroningen		53.194602;6.549718	NA	17	4	22	72	1	vanB	vanB	Efm epi rise	1
E7489	Yes	11161986	2011	NLD	Groningen	Hospitalized patient	0	Hospitalized patient	Martini ZH Groningen	MartiniZHGroningen		53.194602;6.549718	NA	17	4	22	72	1	vanB	vanB	Efm epi rise	1
E7490	Yes	B3.09520326	2011	NLD	Groningen	Hospitalized patient	0	Hospitalized patient	Martini ZH Groningen	MartiniZHGroningen		53.194602;6.549718	NA	117	1	1	1	1	vanA	vanA	Efm epi rise	1
E7491	Yes	1124063	2011	NLD	Groningen	Hospitalized patient	0	Hospitalized patient	Martini ZH Groningen	MartiniZHGroningen		53.194602;6.549718	NA	730	3	8	28	1	vanB	vanB	Efm epi rise	1
E7492	Yes	11482611	2011	NLD	Groningen	Hospitalized patient	0	Hospitalized patient	Martini ZH Groningen	MartiniZHGroningen		53.194602;6.549718	NA	117	1	1	1	0	None	None	Efm epi rise	1
E7493	Yes	11393416	2011	NLD	Groningen	Hospitalized patient	0	Hospitalized patient	Martini ZH Groningen	MartiniZHGroningen		53.194602;6.549718	NA	17	4	22	74	1	vanB	vanB	Efm epi rise	1
E7495	Yes	12301983V	2012	NLD	Lelystad	Hospitalized patient	Faeces	Hospitalized patient	MC Zuiderzee	MCZuiderzee	OLVG	location east (old OLVG)	west (St Lucas Andreas)	MC Zuiderzee	Flevoziekenhuis	52.504308;5.476972	NA	290	4	17	56	1	vanA	vanA	Efm epi rise	1
E7496	Yes	12301979A	2012	NLD	Amsterdam	Hospitalized patient	Faeces	Hospitalized patient	OLVG	locatie oost	OLVGlocatieoost	OLVG	location east (old OLVG)	west (St Lucas Andreas)	MC Zuiderzee	Flevoziekenhuis	52.358111;4.915392	NA	290	4	17	56	1	vanA	vanA	Efm epi rise	1
E7497	Yes	12301984W	2012	NLD	Lelystad	Hospitalized patient	Faeces	Hospitalized patient	MC Zuiderzee	MCZuiderzee	OLVG	location east (old OLVG)	west (St Lucas Andreas)	MC Zuiderzee	Flevoziekenhuis	52.504308;5.476972	NA	290	4	17	56	1	vanA	vanA	Efm epi rise	1
E7498	Yes	12301985X	2012	NLD	Lelystad	Hospitalized patient	Faeces	Hospitalized patient	MC Zuiderzee	MCZuiderzee	OLVG	location east (old OLVG)	west (St Lucas Andreas)	MC Zuiderzee	Flevoziekenhuis	52.504308;5.476972	NA	290	4	17	56	1	vanA	vanA	Efm epi rise	1
E7499	Yes	12302034J	2012	NLD	Amsterdam	Hospitalized patient	0	Hospitalized patient	OLVG	locatie oost	OLVGlocatieoost	OLVG	location east (old OLVG)	west (St Lucas Andreas)	MC Zuiderzee	Flevoziekenhuis	52.358111;4.915392	NA	290	4	17	57	1	vanA	vanA	Efm epi rise	1
E7500	Yes	12050940	2012	NLD	Maastricht	Hospitalized patient	Catheter_Drain	Hospitalized patient	AZM	AZM		50.834203;5.713296	NA	203	3	13	46	1	vanA	vanA	Efm epi rise	1
E7501	Yes	12050987	2012	NLD	Maastricht	Hospitalized patient	Blood	Hospitalized patient	AZM	AZM		50.834203;5.713296	NA	203	3	13	46	1	vanA	vanA	Efm epi rise	1
E7502	Yes	12302049P	2012	NLD	Amsterdam	Hospitalized patient	0	Hospitalized patient	OLVG	locatie oost	OLVGlocatieoost	OLVG	location east (old OLVG)	west (St Lucas Andreas)	MC Zuiderzee	Flevoziekenhuis	52.358111;4.915392	NA	290	4	17	56	1	vanA	vanA	Efm epi rise	1
E7503	Yes	12052520	2012	NLD	Maastricht	Hospitalized patient	Faeces	Hospitalized patient	AZM	AZM		50.834203;5.713296	NA	203	3	13	46	1	vanA	vanA	Efm epi rise	1
E7504	Yes	0	2012	NLD	Sittard	Hospitalized patient	Faeces	Hospitalized patient	Orbis Medisch Centrum	OrbisMedischCentrum	Zuyderland	Location Atrium Heerlen	Orbis Sittard	50.983596;5.845829	NA	203	3	13	46	1	vanA	vanA	Efm epi rise	1
E7506	Yes	12037948	2012	NLD	Apeldoorn	Hospitalized patient	0	Hospitalized patient	Gelreziekenhuizen location Apeldoorn	GelreziekenhuizenApeldoorn	Gelreziekenhuizen location Apeldoorn and Zutphen	52.181409;5.947424	NA	117	1	1	2	1	vanB	vanB	Efm epi rise	1
E7507	Yes	12036172	2012	NLD	Apeldoorn	Hospitalized patient	0	Hospitalized patient	Gelreziekenhuizen location Apeldoorn	GelreziekenhuizenApeldoorn	Gelreziekenhuizen location Apeldoorn and Zutphen	52.181409;5.947424	NA	117	1	1	2	1	vanB	vanB	Efm epi rise	1
E7508	Yes	12036768	2012	NLD	Apeldoorn	Hospitalized patient	0	Hospitalized patient	Gelreziekenhuizen location Apeldoorn	GelreziekenhuizenApeldoorn	Gelreziekenhuizen location Apeldoorn and Zutphen	52.181409;5.947424	NA	117	1	1	2	1	vanB	vanB	Efm epi rise	1
E7509	Yes	12036758	2012	NLD	Apeldoorn	Hospitalized patient	0	Hospitalized patient	Gelreziekenhuizen location Apeldoorn	GelreziekenhuizenApeldoorn	Gelreziekenhuizen location Apeldoorn and Zutphen	52.181409;5.947424	NA	117	1	1	2	1	vanB	vanB	Efm epi rise	1
E7510	Yes	12037704	2012	NLD	Apeldoorn	Hospitalized patient	0	Hospitalized patient	Gelreziekenhuizen location Apeldoorn	GelreziekenhuizenApeldoorn	Gelreziekenhuizen location Apeldoorn and Zutphen	52.181409;5.947424	NA	117	1	1	2	1	vanB	vanB	Efm epi rise	1
E7511	Yes	12037708	2012	NLD	Apeldoorn	Hospitalized patient	0	Hospitalized patient	Gelreziekenhuizen location Apeldoorn	GelreziekenhuizenApeldoorn	Gelreziekenhuizen location Apeldoorn and Zutphen	52.181409;5.947424	NA	117	1	1	2	1	vanB	vanB	Efm epi rise	1
E7512	Yes	12037721	2012	NLD	Apeldoorn	Hospitalized patient	0	Hospitalized patient	Gelreziekenhuizen location Apeldoorn	GelreziekenhuizenApeldoorn	Gelreziekenhuizen location Apeldoorn and Zutphen	52.181409;5.947424	NA	117	1	1	2	1	vanB	vanB	Efm epi rise	1
E7513	Yes	12050350	2012	NLD	Maastricht	Hospitalized patient	Faeces	Hospitalized patient	AZM	AZM		50.834203;5.713296	NA	203	3	13	46	1	vanA	vanA	Efm epi rise	1
E7514	Yes	12038486	2012	NLD	Apeldoorn	Hospitalized patient	0	Hospitalized patient	Gelreziekenhuizen location Apeldoorn	GelreziekenhuizenApeldoorn	Gelreziekenhuizen location Apeldoorn and Zutphen	52.181409;5.947424	NA	117	1	1	2	1	vanB	vanB	Efm epi rise	1
E7515	Yes	12038268	2012	NLD	Apeldoorn	Hospitalized patient	0	Hospitalized patient	Gelreziekenhuizen location Apeldoorn	GelreziekenhuizenApeldoorn	Gelreziekenhuizen location Apeldoorn and Zutphen	52.181409;5.947424	NA	117	1	1	2	1	vanB	vanB	Efm epi rise	1
E7516	Yes	12302119N	2012	NLD	Amsterdam	Hospitalized patient	Respiratory tract	Hospitalized patient	OLVG	locatie oost	OLVGlocatieoost	OLVG	location east (old OLVG)	west (St Lucas Andreas)	MC Zuiderzee	Flevoziekenhuis	52.358111;4.915392	NA	290	4	17	56	1	vanA	vanA	Efm epi rise	1
E7518	Yes	12302156P	2012	NLD	Amsterdam	Hospitalized patient	Faeces	Hospitalized patient	OLVG	locatie oost	OLVGlocatieoost	OLVG	location east (old OLVG)	west (St Lucas Andreas)	MC Zuiderzee	Flevoziekenhuis	52.358111;4.915392	NA	290	4	17	56	1	vanA	vanA	Efm epi rise	1
E7519	Yes	12302157P	2012	NLD	Lelystad	Hospitalized patient	0	Hospitalized patient	MC Zuiderzee	MCZuiderzee	OLVG	location east (old OLVG)	west (St Lucas Andreas)	MC Zuiderzee	Flevoziekenhuis	52.504308;5.476972	NA	290	4	17	56	1	vanA	vanA	Efm epi rise	1
E7520	Yes	12302160J	2012	NLD	Lelystad	Hospitalized patient	Faeces	Hospitalized patient	MC Zuiderzee	MCZuiderzee	OLVG	location east (old OLVG)	west (St Lucas Andreas)	MC Zuiderzee	Flevoziekenhuis	52.504308;5.476972	NA	290	4	17	56	1	vanA	vanA	Efm epi rise	1
E7521	Yes	12302161K	2012	NLD	Lelystad	Hospitalized patient	Faeces	Hospitalized patient	MC Zuiderzee	MCZuiderzee	OLVG	location east (old OLVG)	west (St Lucas Andreas)	MC Zuiderzee	Flevoziekenhuis	52.504308;5.476972	NA	290	4	17	56	1	vanA	vanA	Efm epi rise	1
E7522	Yes	0	2012	NLD	Sittard	Hospitalized patient	0	Hospitalized patient	Orbis Medisch Centrum	OrbisMedischCentrum	Zuyderland	Location Atrium Heerlen	Orbis Sittard	50.983596;5.845829	NA	203	3	13	46	1	vanA	vanA	Efm epi rise	1
E7523	Yes	0	2012	NLD	Sittard	Hospitalized patient	0	Hospitalized patient	Orbis Medisch Centrum	OrbisMedischCentrum	Zuyderland	Location Atrium Heerlen	Orbis Sittard	50.983596;5.845829	NA	203	3	13	46	1	vanA	vanA	Efm epi rise	1
E7524	Yes	12075931W	2012	NLD	Lelystad	Hospitalized patient	0	Hospitalized patient	MC Zuiderzee	MCZuiderzee	OLVG	location east (old OLVG)	west (St Lucas Andreas)	MC Zuiderzee	Flevoziekenhuis	52.504308;5.476972	NA	290	4	17	56	1	vanA	vanA	Efm epi rise	1
E7525	Yes	12075919C	2012	NLD	Lelystad	Hospitalized patient	0	Hospitalized patient	MC Zuiderzee	MCZuiderzee	OLVG	location east (old OLVG)	west (St Lucas Andreas)	MC Zuiderzee	Flevoziekenhuis	52.504308;5.476972	NA	290	4	17	56	1	vanA	vanA	Efm epi rise	1
E7526	No	12302187T	2012	NLD	Lelystad	Hospitalized patient	0	Hospitalized patient	MC Zuiderzee	MCZuiderzee	OLVG	location east (old OLVG)	west (St Lucas Andreas)	MC Zuiderzee	Flevoziekenhuis	52.504308;5.476972	NA	738	2	7	24	1	vanA	vanA	Efm epi rise	1
E7527	Yes	12302184P	2012	NLD	Amsterdam	Hospitalized patient	0	Hospitalized patient	OLVG	locatie oost	OLVGlocatieoost	OLVG	location east (old OLVG)	west (St Lucas Andreas)	MC Zuiderzee	Flevoziekenhuis	52.358111;4.915392	NA	290	4	17	57	1	vanA	vanA	Efm epi rise	1
E7528	Yes	12302185Q	2012	NLD	Amsterdam	Hospitalized patient	0	Hospitalized patient	OLVG	locatie oost	OLVGlocatieoost	OLVG	location east (old OLVG)	west (St Lucas Andreas)	MC Zuiderzee	Flevoziekenhuis	52.358111;4.915392	NA	290	4	17	56	1	vanA	vanA	Efm epi rise	1
E7529	Yes	12302186R	2012	NLD	Amsterdam	Hospitalized patient	0	Hospitalized patient	OLVG	locatie oost	OLVGlocatieoost	OLVG	location east (old OLVG)	west (St Lucas Andreas)	MC Zuiderzee	Flevoziekenhuis	52.358111;4.915392	NA	290	4	17	56	1	vanA	vanA	Efm epi rise	1
E7530	Yes	12075913W	2012	NLD	Amsterdam	Hospitalized patient	0	Hospitalized patient	OLVG	locatie oost	OLVGlocatieoost	OLVG	location east (old OLVG)	west (St Lucas Andreas)	MC Zuiderzee	Flevoziekenhuis	52.358111;4.915392	NA	290	4	17	56	1	vanA	vanA	Efm epi rise	1
E7531	Yes	12302256P	2012	NLD	Lelystad	Hospitalized patient	0	Hospitalized patient	MC Zuiderzee	MCZuiderzee	OLVG	location east (old OLVG)	west (St Lucas Andreas)	MC Zuiderzee	Flevoziekenhuis	52.504308;5.476972	NA	290	4	17	56	1	vanA	vanA	Efm epi rise	1
E7534	Yes	120917-0122-1	2012	NLD	Zwolle	Hospitalized patient	0	Hospitalized patient	Isala klinieken Zwolle	IsalakliniekenZwolle		52.513204;6.124377	NA	290	4	17	56	1	vanA	vanA	Efm epi rise	1
E7535	Yes	120917-0128-1	2012	NLD	Zwolle	Hospitalized patient	0	Hospitalized patient	Isala klinieken Zwolle	IsalakliniekenZwolle		52.513204;6.124377	NA	290	4	17	56	1	vanA	vanA	Efm epi rise	1
E7536	Yes	120917-0241-1	2012	NLD	Zwolle	Hospitalized patient	0	Hospitalized patient	Isala klinieken Zwolle	IsalakliniekenZwolle		52.513204;6.124377	NA	290	4	17	56	1	vanA	vanA	Efm epi rise	1
E7537	Yes	120914-0423-1	2012	NLD	Zwolle	Hospitalized patient	0	Hospitalized patient	Isala klinieken Zwolle	IsalakliniekenZwolle		52.513204;6.124377	NA	290	4	17	56	1	vanA	vanA	Efm epi rise	1
E7538	Yes	120915-0102-1	2012	NLD	Zwolle	Hospitalized patient	0	Hospitalized patient	Isala klinieken Zwolle	IsalakliniekenZwolle		52.513204;6.124377	NA	290	4	17	56	1	vanA	vanA	Efm epi rise	1
E7539	Yes	120517-0115-1	2012	NLD	Zwolle	Hospitalized patient	0	Hospitalized patient	Isala klinieken Zwolle	IsalakliniekenZwolle		52.513204;6.124377	NA	375	4	22	72	1	vanA	vanA	Efm epi rise	1
E7543	Yes	120926-0344-1	2012	NLD	Zwolle	Hospitalized patient	0	Hospitalized patient	Isala klinieken Zwolle	IsalakliniekenZwolle		52.513204;6.124377	NA	290	4	17	56	1	vanA	vanA	Efm epi rise	1
E7544	Yes	120925-0033-1	2012	NLD	Zwolle	Hospitalized patient	0	Hospitalized patient	Isala klinieken Zwolle	IsalakliniekenZwolle		52.513204;6.124377	NA	290	4	17	56	1	vanA	vanA	Efm epi rise	1
E7545	Yes	120926-0031-1	2012	NLD	Zwolle	Hospitalized patient	0	Hospitalized patient	Isala klinieken Zwolle	IsalakliniekenZwolle		52.513204;6.124377	NA	290	4	17	56	1	vanA	vanA	Efm epi rise	1
E7546	No	120927-0063-1	2012	NLD	Zwolle	Hospitalized patient	0	Hospitalized patient	Isala klinieken Zwolle	IsalakliniekenZwolle		52.513204;6.124377	NA	89	6	32	105	1	vanA	vanA	Efm epi rise	1
E7547	Yes	120928-0424-1	2012	NLD	Zwolle	Hospitalized patient	0	Hospitalized patient	Isala klinieken Zwolle	IsalakliniekenZwolle		52.513204;6.124377	NA	759	4	22	74	1	vanA	vanA	Efm epi rise	1
E7548	Yes	614254	2012	NLD	Rotterdam	Hospitalized patient	0	Hospitalized patient	Maasstad Rotterdam	MaasstadRotterdam		51.879119;4.535362	NA	18	4	18	59	1	vanA	vanA	Efm epi rise	1
E7549	Yes	121002-0027-1	2012	NLD	Zwolle	Hospitalized patient	0	Hospitalized patient	Isala klinieken Zwolle	IsalakliniekenZwolle		52.513204;6.124377	NA	290	4	17	56	1	vanA	vanA	Efm epi rise	1
E7550	Yes	12302508T	2012	NLD	Amsterdam	Hospitalized patient	0	Hospitalized patient	SLAZ	SLAZ	OLVG	location east (old OLVG)	west (St Lucas Andreas)	MC Zuiderzee	Flevoziekenhuis	52.371278;4.839199	NA	290	4	17	56	1	vanA	vanA	Efm epi rise	1
E7551	Yes	121008-0344-1	2012	NLD	Zwolle	Hospitalized patient	0	Hospitalized patient	Isala klinieken Zwolle	IsalakliniekenZwolle		52.513204;6.124377	NA	290	4	17	56	1	vanA	vanA	Efm epi rise	1
E7553	Yes	121014034-01/1	2012	NLD	Enschede	Hospitalized patient	Blood	Hospitalized patient	MST	MST	Lab Micta Hengelo	diagnostic lab	52.221537;6.893662	NA	117	1	1	1	1		None	Efm epi rise	1
E7554	Yes	121015-0472-1	2012	NLD	Zwolle	Hospitalized patient	0	Hospitalized patient	Isala klinieken Zwolle	IsalakliniekenZwolle		52.513204;6.124377	NA	117	1	1	2	1	vanA	vanA	Efm epi rise	1
E7555	Yes	12066484	2012	NLD	Maastricht	Hospitalized patient	Faeces	Hospitalized patient	AZM	AZM		50.834203;5.713296	NA	203	3	13	46	1	vanA	vanA	Efm epi rise	1
E7556	Yes	12088458	2012	NLD	Almere	Hospitalized patient	Blood	Hospitalized patient	Flevoziekenhuis	Flevoziekenhuis	OLVG	location east (old OLVG)	west (St Lucas Andreas)	MC Zuiderzee	Flevoziekenhuis	52.369115;5.223442	NA	78	3	8	30	1	vanA	vanA	Efm epi rise	1
E7573	Yes	12034218	2012	NLD	Roermond	Hospitalized patient	Catheter_Drain	Hospitalized patient	Laurentius Ziekenhuis Roermond	LaurentiusZiekenhuisRoermond		51.191584;5.998432	NA	203	3	13	46	1	vanA	vanA	Efm epi rise	1
E7574	No	12034214	2012	NLD	Roermond	Hospitalized patient	Wound	Hospitalized patient	Laurentius Ziekenhuis Roermond	LaurentiusZiekenhuisRoermond		51.191584;5.998432	NA	117	3	9	34	0	None	None	Efm epi rise	1
E7575	Yes	12103-0086-1	2012	NLD	Zwolle	Hospitalized patient	0	Hospitalized patient	Isala klinieken Zwolle	IsalakliniekenZwolle		52.513204;6.124377	NA	290	4	17	56	1	vanA	vanA	Efm epi rise	1
E7576	Yes	121031-0002-1	2012	NLD	Zwolle	Hospitalized patient	0	Hospitalized patient	Isala klinieken Zwolle	IsalakliniekenZwolle		52.513204;6.124377	NA	290	4	17	56	1	vanA	vanA	Efm epi rise	1
E7577	Yes	m121101-0165	2012	NLD	Sittard	Hospitalized patient	0	Hospitalized patient	Orbis Medisch Centrum	OrbisMedischCentrum	Zuyderland	Location Atrium Heerlen	Orbis Sittard	50.983596;5.845829	NA	791	4	18	59	1	vanA	vanA	Efm epi rise	1
E7578	Yes	12302717U	2012	NLD	Amsterdam	Hospitalized patient	0	Hospitalized patient	OLVG	locatie oost	OLVGlocatieoost	OLVG	location east (old OLVG)	west (St Lucas Andreas)	MC Zuiderzee	Flevoziekenhuis	52.358111;4.915392	NA	290	4	17	56	1	vanA	vanA	Efm epi rise	1
E7579	Yes	12302822M	2012	NLD	Amsterdam	Hospitalized patient	0	Hospitalized patient	OLVG	locatie oost	OLVGlocatieoost	OLVG	location east (old OLVG)	west (St Lucas Andreas)	MC Zuiderzee	Flevoziekenhuis	52.358111;4.915392	NA	290	4	17	56	1	vanA	vanA	Efm epi rise	1
E7580	No	12302842S	2012	NLD	Amsterdam	Hospitalized patient	0	Hospitalized patient	OLVG	locatie oost	OLVGlocatieoost	OLVG	location east (old OLVG)	west (St Lucas Andreas)	MC Zuiderzee	Flevoziekenhuis	52.358111;4.915392	NA	6	6	29	96	1	vanA	vanA	Efm epi rise	1
E7581	Yes	12302909Z	2012	NLD	Lelystad	Hospitalized patient	0	Hospitalized patient	MC Zuiderzee	MCZuiderzee	OLVG	location east (old OLVG)	west (St Lucas Andreas)	MC Zuiderzee	Flevoziekenhuis	52.504308;5.476972	NA	290	4	17	56	1	vanA	vanA	Efm epi rise	1
E7583	Yes	1000083922	2012	NLD	Groningen	Hospitalized patient	0	Hospitalized patient	Martini ZH Groningen	MartiniZHGroningen		53.194602;6.549718	NA	17	4	22	72	1	vanB	vanB	Efm epi rise	1
E7585	Yes	12036285	2012	NLD	Roermond	Hospitalized patient	Ascites	Hospitalized patient	Laurentius Ziekenhuis Roermond	LaurentiusZiekenhuisRoermond		51.191584;5.998432	NA	203	3	13	46	1	vanA	vanA	Efm epi rise	1
E7586	Yes	m121101-0165	2012	NLD	Sittard	Hospitalized patient	0	Hospitalized patient	Orbis Medisch Centrum	OrbisMedischCentrum	Zuyderland	Location Atrium Heerlen	Orbis Sittard	50.983596;5.845829	NA	791	4	18	61	1	vanA	vanA	Efm epi rise	1
E7587	Yes	12303017S	2012	NLD	Amsterdam	Hospitalized patient	0	Hospitalized patient	OLVG	locatie oost	OLVGlocatieoost	OLVG	location east (old OLVG)	west (St Lucas Andreas)	MC Zuiderzee	Flevoziekenhuis	52.358111;4.915392	NA	290	4	17	56	1	vanA	vanA	Efm epi rise	1
E7588	Yes	13300019Q	2012	NLD	Amsterdam	Hospitalized patient	0	Hospitalized patient	OLVG	locatie oost	OLVGlocatieoost	OLVG	location east (old OLVG)	west (St Lucas Andreas)	MC Zuiderzee	Flevoziekenhuis	52.358111;4.915392	NA	290	4	17	57	1	vanA	vanA	Efm epi rise	1
E7589	Yes	121230-0118-1	2013	NLD	Zwolle	Hospitalized patient	0	Hospitalized patient	Isala klinieken Zwolle	IsalakliniekenZwolle		52.513204;6.124377	NA	117	1	1	2	1	vanB	vanB	Efm epi rise	1
E7590	Yes	00-1301-567	2012	NLD	Groningen	Hospitalized patient	Throat	Hospitalized patient	Martini ZH Groningen	MartiniZHGroningen		53.194602;6.549718	NA	17	4	22	72	1	vanB	vanB	Efm epi rise	1
E7591	Yes	121230-0116-2	2013	NLD	Zwolle	Hospitalized patient	Faeces	Hospitalized patient	Isala klinieken Zwolle	IsalakliniekenZwolle		52.513204;6.124377	NA	117	1	1	2	1	vanB	vanB	Efm epi rise	1
E7592	Yes	121230-0342-1	2013	NLD	Zwolle	Hospitalized patient	Faeces	Hospitalized patient	Isala klinieken Zwolle	IsalakliniekenZwolle		52.513204;6.124377	NA	117	1	1	2	1	vanB	vanB	Efm epi rise	1
E7593	Yes	0002553 01	2013	NLD	Rotterdam	Hospitalized patient	0	Hospitalized patient	Erasmus MC	ErasmusMC		51.910144;4.466035	NA	117	1	1	1	1	vanB	None	Efm epi rise	1
E7594	Yes	0223664 01	2012	NLD	Rotterdam	Hospitalized patient	0	Hospitalized patient	Erasmus MC	ErasmusMC		51.910144;4.466035	NA	117	1	1	1	1	vanB	None	Efm epi rise	1
E7595	Yes	9981301441	2012	NLD	Arnhem	Hospitalized patient	0	Hospitalized patient	Rijnstate Arnhem	RijnstateArnhem		51.986248;5.976452	NA	18	4	22	74	1	vanA	vanA	Efm epi rise	1
E7596	Yes	9981301437	2012	NLD	Arnhem	Hospitalized patient	0	Hospitalized patient	Rijnstate Arnhem	RijnstateArnhem		51.986248;5.976452	NA	80	4	18	61	1	vanA	vanA	Efm epi rise	1
E7597	Yes	9981301455	2013	NLD	Arnhem	Hospitalized patient	0	Hospitalized patient	Rijnstate Arnhem	RijnstateArnhem		51.986248;5.976452	NA	323	4	18	59	1	vanA	vanA	Efm epi rise	1
E7599	Yes	13300266R	2012	NLD	Amsterdam	Hospitalized patient	0	Hospitalized patient	OLVG	locatie oost	OLVGlocatieoost	OLVG	location east (old OLVG)	west (St Lucas Andreas)	MC Zuiderzee	Flevoziekenhuis	52.358111;4.915392	NA	290	4	17	56	1	vanA	vanA	Efm epi rise	1
E7603	Yes	13003879	2013	NLD	Goes	Hospitalized patient	Blood	Hospitalized patient	Admiraal de Ruyter ziekenhuis	AdmiraaldeRuyterziekenhuis	Admiraal de Ruyterziekenhuis	locatie Goes	Vlissingen	51.484735;3.907111	NA	203	3	13	46	1	vanA	vanA	Efm epi rise	1
E7607	Yes	M13-020547	2013	NLD	Sittard	Hospitalized patient	Catheter_Drain	Hospitalized patient	Orbis Medisch Centrum	OrbisMedischCentrum	Zuyderland	Location Atrium Heerlen	Orbis Sittard	50.983596;5.845829	NA	192	3	14	49	1	vanB	vanB	cgMLST	1
E7608	Yes	13MO19599-1	2013	NLD	Breda	Hospitalized patient	0	Hospitalized patient	Amphia ziekenhuis Breda	AmphiaziekenhuisBreda		51.574462;4.762828	NA	203	3	13	46	1	vanA	vanA	Efm epi rise	1
E7609	No	M13-016534	2013	NLD	Sittard	Hospitalized patient	Faeces	Hospitalized patient	Orbis Medisch Centrum	OrbisMedischCentrum	Zuyderland	Location Atrium Heerlen	Orbis Sittard	50.983596;5.845829	NA	89	6	32	104	1	vanA	vanA	Efm epi rise	1
E7610	Yes	MC13081521	2013	NLD	Heerlen	Hospitalized patient	Respiratory tract	Hospitalized patient	Atrium	Atrium	Zuyderland	Location Atrium Heerlen	Orbis Sittard	50.868649;5.976863	NA	192	3	14	49	1	vanB	vanB	Efm epi rise	1
E7611	Yes	M13-025621	2013	NLD	Sittard	Hospitalized patient	Faeces	Hospitalized patient	Orbis Medisch Centrum	OrbisMedischCentrum	Zuyderland	Location Atrium Heerlen	Orbis Sittard	50.983596;5.845829	NA	192	3	14	49	1	vanB	vanB	cgMLST	1
E7612	Yes	M13-025687	2013	NLD	Sittard	Hospitalized patient	Faeces	Hospitalized patient	Orbis Medisch Centrum	OrbisMedischCentrum	Zuyderland	Location Atrium Heerlen	Orbis Sittard	50.983596;5.845829	NA	192	3	14	49	1	vanB	vanB	Efm epi rise	1
E7613	Yes	MC13120009	2013	NLD	Heerlen	Hospitalized patient	Faeces	Hospitalized patient	Atrium	Atrium	Zuyderland	Location Atrium Heerlen	Orbis Sittard	50.868649;5.976863	NA	192	3	14	49	1	vanB	vanB	Efm epi rise	1
E7614	No	Azp 101		PRT	Pico - A?ores	Backcap	Faeces	Wild reservoir				38.468676;-28.399258	NA	284	5	25	81	0	None	None	Wild reservoir	1
E7616	No	Azp 153		PRT	S?o Miguel - A?ores	Robin	Faeces	Wild reservoir				37.780411;-25.497047	NA	898	6	34	112	0	None	None	Wild reservoir	1
E7617	No	But 12		PRT	Northern Portugal	Buzzard	Faeces	Wild reservoir				41.577315;-7.956848	NA	29	5	26	85	0	None	None	Wild reservoir	1
E7618	No	But 20		PRT	Northern Portugal	Buzzard	Faeces	Wild reservoir				41.577315;-7.956848	NA	785	5	28	93	0	None	None	Wild reservoir	1
E7619	No	But 39		PRT	Northern Portugal	Buzzard	Faeces	Wild reservoir				41.577315;-7.956848	NA	900	5	24	78	0	None	None	Wild reservoir	1
E7620	Yes	GV50		PRT		Seagulls	0	Wild reservoir				40.022882;-8.822021	NA	273	4	19	62	1	vanA	vanA	Wild reservoir	1
E7621	Yes	D1A		PRT		Gilt-head sea bream	0	Wild reservoir				40.022882;-8.822021	NA	273	4	19	62	1	vanA	vanA	Wild reservoir	1
E7625	No	J1		PRT	S?o Miguel - A?ores	Sea Cumcumber	0	Wild reservoir				37.780411;-25.497047	NA	751	5	26	85	0	None	None	Wild reservoir	1
E7626	No	J123		PRT	S?o Miguel - A?ores	Sea urchin	0	Wild reservoir				37.780411;-25.497047	NA	901	6	34	112	0	None	None	Wild reservoir	1
E7627	No	J163		PRT	S?o Miguel - A?ores	Sea Cumcumber	0	Wild reservoir				37.780411;-25.497047	NA	901	6	34	111	0	None	None	Wild reservoir	1
E7633	Yes	R14		PRT	Northern Portugal	Red fox	Faeces	Wild reservoir				41.577315;-7.956848	NA	273	4	19	62	0	None	vanA	Wild reservoir	1
E7634	No	R47		PRT	Northern Portugal	Red fox	Faeces	Wild reservoir				41.577315;-7.956848	NA	214	2	7	24	0	None	None	Wild reservoir	1
E7636	No	U3		PRT	Northern Portugal	Iberian wolf	Faeces	Wild reservoir				41.577315;-7.956848	NA	9	5	24	79	0	None	None	Wild reservoir	1
E7637	No	U34		PRT	Northern Portugal	Iberian wolf	Faeces	Wild reservoir				41.577315;-7.956848	NA	79	5	24	78	0	None	None	Wild reservoir	1
E7638	Yes	UA50		PRT		Iberian wolf	Faeces	Wild reservoir				41.577315;-7.956848	NA	18	4	22	72	1	vanA	vanA	Wild reservoir	1
E7639	Yes	U85		PRT	Northern Portugal	Iberian wolf	Faeces	Wild reservoir				41.577315;-7.956848	NA	18	4	22	74	0	None	None	Wild reservoir	1
E7640	Yes	M13-030738	2013	NLD	Sittard	Hospitalized patient	Faeces	Hospitalized patient	Orbis Medisch Centrum	OrbisMedischCentrum	Zuyderland	Location Atrium Heerlen	Orbis Sittard	50.983596;5.845829	NA	192	3	14	49	1	vanB	vanB	cgMLST	1
E7641	Yes	M13-030741	2013	NLD	Sittard	Hospitalized patient	Faeces	Hospitalized patient	Orbis Medisch Centrum	OrbisMedischCentrum	Zuyderland	Location Atrium Heerlen	Orbis Sittard	50.983596;5.845829	NA	117	4	23	75	1	vanA	vanA	Efm epi rise	1
E7642	Yes	M13-027752	2013	NLD	Sittard	Hospitalized patient	Urine	Hospitalized patient	Orbis Medisch Centrum	OrbisMedischCentrum	Zuyderland	Location Atrium Heerlen	Orbis Sittard	50.983596;5.845829	NA	192	3	14	49	1	vanB	vanB	cgMLST	1
E7643	Yes	M13-029929	2013	NLD	Sittard	Hospitalized patient	Faeces	Hospitalized patient	Orbis Medisch Centrum	OrbisMedischCentrum	Zuyderland	Location Atrium Heerlen	Orbis Sittard	50.983596;5.845829	NA	192	3	14	49	1	vanB	vanB	cgMLST	1
E7644	Yes	M13-027628	2013	NLD	Sittard	Hospitalized patient	Faeces	Hospitalized patient	Orbis Medisch Centrum	OrbisMedischCentrum	Zuyderland	Location Atrium Heerlen	Orbis Sittard	50.983596;5.845829	NA	192	3	14	49	1	vanB	vanB	Efm epi rise	1
E7645	Yes	M13-029934	2013	NLD	Sittard	Hospitalized patient	Faeces	Hospitalized patient	Orbis Medisch Centrum	OrbisMedischCentrum	Zuyderland	Location Atrium Heerlen	Orbis Sittard	50.983596;5.845829	NA	192	3	14	49	1	vanB	vanB	Efm epi rise	1
E7646	Yes	M13-027653	2013	NLD	Sittard	Hospitalized patient	Faeces	Hospitalized patient	Orbis Medisch Centrum	OrbisMedischCentrum	Zuyderland	Location Atrium Heerlen	Orbis Sittard	50.983596;5.845829	NA	192	3	14	49	1	vanB	vanB	cgMLST	1
E7647	Yes	M13-030889	2013	NLD	Sittard	Hospitalized patient	Faeces	Hospitalized patient	Orbis Medisch Centrum	OrbisMedischCentrum	Zuyderland	Location Atrium Heerlen	Orbis Sittard	50.983596;5.845829	NA	192	3	14	49	1	vanB	vanB	cgMLST	1
E7648	Yes	M13-029927	2013	NLD	Sittard	Hospitalized patient	Faeces	Hospitalized patient	Orbis Medisch Centrum	OrbisMedischCentrum	Zuyderland	Location Atrium Heerlen	Orbis Sittard	50.983596;5.845829	NA	192	3	14	49	1	vanB	vanB	Efm epi rise	1
E7649	Yes	M13-032603	2013	NLD	Sittard	Hospitalized patient	Faeces	Hospitalized patient	Orbis Medisch Centrum	OrbisMedischCentrum	Zuyderland	Location Atrium Heerlen	Orbis Sittard	50.983596;5.845829	NA	192	3	14	49	1	vanB	vanB	cgMLST	1
E7650	Yes	M13-032622	2013	NLD	Sittard	Hospitalized patient	Faeces	Hospitalized patient	Orbis Medisch Centrum	OrbisMedischCentrum	Zuyderland	Location Atrium Heerlen	Orbis Sittard	50.983596;5.845829	NA	192	3	14	49	1	vanB	vanB	cgMLST	1
E7651	Yes	M13-032620	2013	NLD	Sittard	Hospitalized patient	Faeces	Hospitalized patient	Orbis Medisch Centrum	OrbisMedischCentrum	Zuyderland	Location Atrium Heerlen	Orbis Sittard	50.983596;5.845829	NA	192	3	14	49	1	vanB	vanB	cgMLST	1
E7652	Yes	M13-032600	2013	NLD	Sittard	Hospitalized patient	Faeces	Hospitalized patient	Orbis Medisch Centrum	OrbisMedischCentrum	Zuyderland	Location Atrium Heerlen	Orbis Sittard	50.983596;5.845829	NA	192	3	14	49	1	vanB	vanB	Efm epi rise	1
E7653	Yes	M13-032596	2013	NLD	Sittard	Hospitalized patient	Faeces	Hospitalized patient	Orbis Medisch Centrum	OrbisMedischCentrum	Zuyderland	Location Atrium Heerlen	Orbis Sittard	50.983596;5.845829	NA	192	3	14	49	1	vanB	vanB	Efm epi rise	1
E7654	Yes	M13-032617	2013	NLD	Sittard	Hospitalized patient	Faeces	Hospitalized patient	Orbis Medisch Centrum	OrbisMedischCentrum	Zuyderland	Location Atrium Heerlen	Orbis Sittard	50.983596;5.845829	NA	192	3	14	49	1	vanB	vanB	Efm epi rise	1
E7655	Yes	M13-032605	2013	NLD	Sittard	Hospitalized patient	Faeces	Hospitalized patient	Orbis Medisch Centrum	OrbisMedischCentrum	Zuyderland	Location Atrium Heerlen	Orbis Sittard	50.983596;5.845829	NA	192	3	14	49	1	vanB	vanB	Efm epi rise	1
E7656	Yes	M13-032604	2013	NLD	Sittard	Hospitalized patient	Faeces	Hospitalized patient	Orbis Medisch Centrum	OrbisMedischCentrum	Zuyderland	Location Atrium Heerlen	Orbis Sittard	50.983596;5.845829	NA	192	3	14	49	1	vanB	vanB	Efm epi rise	1
E7657	Yes	M13-031906	2013	NLD	Sittard	Hospitalized patient	Faeces	Hospitalized patient	Orbis Medisch Centrum	OrbisMedischCentrum	Zuyderland	Location Atrium Heerlen	Orbis Sittard	50.983596;5.845829	NA	192	3	14	49	1	vanB	vanB	cgMLST	1
E7658	Yes	M13-031876	2013	NLD	Sittard	Hospitalized patient	Faeces	Hospitalized patient	Orbis Medisch Centrum	OrbisMedischCentrum	Zuyderland	Location Atrium Heerlen	Orbis Sittard	50.983596;5.845829	NA	192	3	14	49	1	vanB	vanB	cgMLST	1
E7659	Yes	M13-032176	2013	NLD	Sittard	Hospitalized patient	Faeces	Hospitalized patient	Orbis Medisch Centrum	OrbisMedischCentrum	Zuyderland	Location Atrium Heerlen	Orbis Sittard	50.983596;5.845829	NA	192	3	14	49	1	vanB	vanB	cgMLST	1
E7660	Yes	1	3000000000000	2013	NLD	Haarlem	Hospitalized patient	Blood	Hospitalized patient	Spaarne ziekenhuis	Spaarneziekenhuis	Streeklab Haarlem	diagnostic lab	52.366787;4.650102	NA	117	1	1	1	1	vanB	vanB	Efm epi rise	1
E7662	Yes	13-536451-2	2013	NLD	Utrecht	Hospitalized patient	Clin_Site_Other	Hospitalized patient	UMC Utrecht	UMCUtrecht		52.086052;5.179588	NA	117	1	1	1	1	vanB	vanB	cgMLST	1
E7663	Yes	M13-032608	2013	NLD	Sittard	Hospitalized patient	Faeces	Hospitalized patient	Orbis Medisch Centrum	OrbisMedischCentrum	Zuyderland	Location Atrium Heerlen	Orbis Sittard	50.983596;5.845829	NA	192	3	14	49	1	vanB	vanB	Efm epi rise	1
E7664	Yes	M13-034153	2013	NLD	Sittard	Hospitalized patient	Faeces	Hospitalized patient	Orbis Medisch Centrum	OrbisMedischCentrum	Zuyderland	Location Atrium Heerlen	Orbis Sittard	50.983596;5.845829	NA	192	3	14	49	1	vanB	vanB	Efm epi rise	1
E7665	Yes	M13-033300	2013	NLD	Sittard	Hospitalized patient	Faeces	Hospitalized patient	Orbis Medisch Centrum	OrbisMedischCentrum	Zuyderland	Location Atrium Heerlen	Orbis Sittard	50.983596;5.845829	NA	192	3	14	49	1	vanB	vanB	Efm epi rise	1
E7666	Yes	M13-033394	2013	NLD	Sittard	Hospitalized patient	Faeces	Hospitalized patient	Orbis Medisch Centrum	OrbisMedischCentrum	Zuyderland	Location Atrium Heerlen	Orbis Sittard	50.983596;5.845829	NA	192	3	14	49	1	vanB	vanB	Efm epi rise	1
E7667	Yes	M13-033609	2013	NLD	Sittard	Hospitalized patient	Faeces	Hospitalized patient	Orbis Medisch Centrum	OrbisMedischCentrum	Zuyderland	Location Atrium Heerlen	Orbis Sittard	50.983596;5.845829	NA	192	3	14	49	1	vanB	vanB	Efm epi rise	1
E7668	Yes	M13-033301	2013	NLD	Sittard	Hospitalized patient	Faeces	Hospitalized patient	Orbis Medisch Centrum	OrbisMedischCentrum	Zuyderland	Location Atrium Heerlen	Orbis Sittard	50.983596;5.845829	NA	192	3	14	49	1	vanB	vanB	Efm epi rise	1
E7669	Yes	M13-033088	2013	NLD	Sittard	Hospitalized patient	Faeces	Hospitalized patient	Orbis Medisch Centrum	OrbisMedischCentrum	Zuyderland	Location Atrium Heerlen	Orbis Sittard	50.983596;5.845829	NA	192	3	14	49	1	vanB	vanB	Efm epi rise	1
E7670	Yes	M13-033058	2013	NLD	Sittard	Hospitalized patient	Faeces	Hospitalized patient	Orbis Medisch Centrum	OrbisMedischCentrum	Zuyderland	Location Atrium Heerlen	Orbis Sittard	50.983596;5.845829	NA	192	3	14	49	1	vanB	vanB	Efm epi rise	1
E7671	Yes	M13-033161	2013	NLD	Sittard	Hospitalized patient	Faeces	Hospitalized patient	Orbis Medisch Centrum	OrbisMedischCentrum	Zuyderland	Location Atrium Heerlen	Orbis Sittard	50.983596;5.845829	NA	192	3	14	49	1	vanB	vanB	Efm epi rise	1
E7672	Yes	M13-035194	2013	NLD	Sittard	Hospitalized patient	Faeces	Hospitalized patient	Orbis Medisch Centrum	OrbisMedischCentrum	Zuyderland	Location Atrium Heerlen	Orbis Sittard	50.983596;5.845829	NA	203	3	13	46	1	vanA	vanA	Efm epi rise	1
E7673	Yes	M13-035195	2013	NLD	Sittard	Hospitalized patient	Faeces	Hospitalized patient	Orbis Medisch Centrum	OrbisMedischCentrum	Zuyderland	Location Atrium Heerlen	Orbis Sittard	50.983596;5.845829	NA	203	3	13	46	1	vanA	vanA	Efm epi rise	1
E7674	Yes	M13-035191	2013	NLD	Sittard	Hospitalized patient	Faeces	Hospitalized patient	Orbis Medisch Centrum	OrbisMedischCentrum	Zuyderland	Location Atrium Heerlen	Orbis Sittard	50.983596;5.845829	NA	192	3	14	49	1	vanB	vanB	Efm epi rise	1
E7675	Yes	M13-035460	2013	NLD	Sittard	Hospitalized patient	Faeces	Hospitalized patient	Orbis Medisch Centrum	OrbisMedischCentrum	Zuyderland	Location Atrium Heerlen	Orbis Sittard	50.983596;5.845829	NA	192	3	14	49	1	vanB	vanB	Efm epi rise	1
E7676	Yes	M13-035463	2013	NLD	Sittard	Hospitalized patient	Faeces	Hospitalized patient	Orbis Medisch Centrum	OrbisMedischCentrum	Zuyderland	Location Atrium Heerlen	Orbis Sittard	50.983596;5.845829	NA	192	3	14	49	1	vanB	vanB	Efm epi rise	1
E7677	Yes	M13-035208	2013	NLD	Sittard	Hospitalized patient	Faeces	Hospitalized patient	Orbis Medisch Centrum	OrbisMedischCentrum	Zuyderland	Location Atrium Heerlen	Orbis Sittard	50.983596;5.845829	NA	192	3	14	49	1	vanB	vanB	Efm epi rise	1
E7678	Yes	M13-035335	2013	NLD	Sittard	Hospitalized patient	Faeces	Hospitalized patient	Orbis Medisch Centrum	OrbisMedischCentrum	Zuyderland	Location Atrium Heerlen	Orbis Sittard	50.983596;5.845829	NA	736	3	10	35	1	vanA	vanA	Efm epi rise	1
E7679	Yes	M13-034770	2013	NLD	Sittard	Hospitalized patient	Faeces	Hospitalized patient	Orbis Medisch Centrum	OrbisMedischCentrum	Zuyderland	Location Atrium Heerlen	Orbis Sittard	50.983596;5.845829	NA	192	3	14	49	1	vanB	vanB	Efm epi rise	1
E7680	Yes	M13-036512	2013	NLD	Sittard	Hospitalized patient	Faeces	Hospitalized patient	Orbis Medisch Centrum	OrbisMedischCentrum	Zuyderland	Location Atrium Heerlen	Orbis Sittard	50.983596;5.845829	NA	192	3	14	49	1	vanB	vanB	Efm epi rise	1
E7681	Yes	M13-036788	2013	NLD	Sittard	Hospitalized patient	Faeces	Hospitalized patient	Orbis Medisch Centrum	OrbisMedischCentrum	Zuyderland	Location Atrium Heerlen	Orbis Sittard	50.983596;5.845829	NA	192	3	14	49	1	vanB	vanB	Efm epi rise	1
E7682	Yes	M13-034798	2013	NLD	Sittard	Hospitalized patient	Faeces	Hospitalized patient	Orbis Medisch Centrum	OrbisMedischCentrum	Zuyderland	Location Atrium Heerlen	Orbis Sittard	50.983596;5.845829	NA	192	3	14	49	1	vanB	vanB	Efm epi rise	1
E7683	Yes	M13-034780	2013	NLD	Sittard	Hospitalized patient	Faeces	Hospitalized patient	Orbis Medisch Centrum	OrbisMedischCentrum	Zuyderland	Location Atrium Heerlen	Orbis Sittard	50.983596;5.845829	NA	192	3	14	49	1	vanB	vanB	Efm epi rise	1
E7684	Yes	M13-036349	2013	NLD	Sittard	Hospitalized patient	Faeces	Hospitalized patient	Orbis Medisch Centrum	OrbisMedischCentrum	Zuyderland	Location Atrium Heerlen	Orbis Sittard	50.983596;5.845829	NA	203	3	13	46	1	vanA	vanA	Efm epi rise	1
E7685	No	M13-036109	2013	NLD	Sittard	Hospitalized patient	Faeces	Hospitalized patient	Orbis Medisch Centrum	OrbisMedischCentrum	Zuyderland	Location Atrium Heerlen	Orbis Sittard	50.983596;5.845829	NA	185	6	30	99	1	vanA	vanA	Efm epi rise	1
E7686	Yes	13-539096-1	2013	NLD	Utrecht	Hospitalized patient	Faeces	Hospitalized patient	UMC Utrecht	UMCUtrecht		52.086052;5.179588	NA	117	1	1	1	1	vanB	vanB	cgMLST	1
E7687	Yes	M13-037870	2013	NLD	Sittard	Hospitalized patient	Faeces	Hospitalized patient	Orbis Medisch Centrum	OrbisMedischCentrum	Zuyderland	Location Atrium Heerlen	Orbis Sittard	50.983596;5.845829	NA	192	3	14	49	1	vanB	vanB	Efm epi rise	1
E7688	Yes	M13-036909	2013	NLD	Sittard	Hospitalized patient	Faeces	Hospitalized patient	Orbis Medisch Centrum	OrbisMedischCentrum	Zuyderland	Location Atrium Heerlen	Orbis Sittard	50.983596;5.845829	NA	203	3	13	46	1	vanA	vanA	Efm epi rise	1
E7689	Yes	13-539472-1	2013	NLD	Utrecht	Hospitalized patient	Faeces	Hospitalized patient	UMC Utrecht	UMCUtrecht		52.086052;5.179588	NA	117	1	1	1	1	vanB	vanB	cgMLST	1
E7690	Yes	13-542037-1	2013	NLD	Utrecht	Hospitalized patient	0	Hospitalized patient	UMC Utrecht	UMCUtrecht		52.086052;5.179588	NA	730	3	8	28	1	vanB	vanB	Efm epi rise	1
E7692	Yes	13-543205-1	2013	NLD	Utrecht	Hospitalized patient	0	Hospitalized patient	UMC Utrecht	UMCUtrecht		52.086052;5.179588	NA	730	3	10	38	1	vanB	vanB	Efm epi rise	1
E7693	Yes	M13-039053	2013	NLD	Sittard	Hospitalized patient	Faeces	Hospitalized patient	Orbis Medisch Centrum	OrbisMedischCentrum	Zuyderland	Location Atrium Heerlen	Orbis Sittard	50.983596;5.845829	NA	192	3	14	49	1	vanB	vanB	Efm epi rise	1
E7694	Yes	M13-039060	2013	NLD	Sittard	Hospitalized patient	Faeces	Hospitalized patient	Orbis Medisch Centrum	OrbisMedischCentrum	Zuyderland	Location Atrium Heerlen	Orbis Sittard	50.983596;5.845829	NA	192	3	14	49	1	vanB	vanB	Efm epi rise	1
E7695	Yes	M13-039166-1	2013	NLD	Sittard	Hospitalized patient	Faeces	Hospitalized patient	Orbis Medisch Centrum	OrbisMedischCentrum	Zuyderland	Location Atrium Heerlen	Orbis Sittard	50.983596;5.845829	NA	192	3	14	49	1	vanB	vanB	Efm epi rise	1
E7696	Yes	M13-040816-1	2013	NLD	Sittard	Hospitalized patient	Faeces	Hospitalized patient	Orbis Medisch Centrum	OrbisMedischCentrum	Zuyderland	Location Atrium Heerlen	Orbis Sittard	50.983596;5.845829	NA	203	3	13	46	1	vanA	vanA	Efm epi rise	1
E7697	Yes	M13-040814-1	2013	NLD	Sittard	Hospitalized patient	Faeces	Hospitalized patient	Orbis Medisch Centrum	OrbisMedischCentrum	Zuyderland	Location Atrium Heerlen	Orbis Sittard	50.983596;5.845829	NA	203	3	13	46	1	vanA	vanA	Efm epi rise	1
E7698	Yes	M13-040809-1	2013	NLD	Sittard	Hospitalized patient	Faeces	Hospitalized patient	Orbis Medisch Centrum	OrbisMedischCentrum	Zuyderland	Location Atrium Heerlen	Orbis Sittard	50.983596;5.845829	NA	203	3	13	46	1	vanA	vanA	Efm epi rise	1
E7699	Yes	M13-040810-1	2013	NLD	Sittard	Hospitalized patient	Faeces	Hospitalized patient	Orbis Medisch Centrum	OrbisMedischCentrum	Zuyderland	Location Atrium Heerlen	Orbis Sittard	50.983596;5.845829	NA	203	3	13	46	1	vanA	vanA	Efm epi rise	1
E7700	Yes	M13-039798	2013	NLD	Sittard	Hospitalized patient	Faeces	Hospitalized patient	Orbis Medisch Centrum	OrbisMedischCentrum	Zuyderland	Location Atrium Heerlen	Orbis Sittard	50.983596;5.845829	NA	203	3	13	46	1	vanA	vanA	Efm epi rise	1
E7701	Yes	M13-039028-1	2013	NLD	Sittard	Hospitalized patient	Faeces	Hospitalized patient	Orbis Medisch Centrum	OrbisMedischCentrum	Zuyderland	Location Atrium Heerlen	Orbis Sittard	50.983596;5.845829	NA	192	3	14	49	1	vanB	vanB	Efm epi rise	1
E7702	Yes	M13-038751-1	2013	NLD	Sittard	Hospitalized patient	Faeces	Hospitalized patient	Orbis Medisch Centrum	OrbisMedischCentrum	Zuyderland	Location Atrium Heerlen	Orbis Sittard	50.983596;5.845829	NA	192	3	14	49	1	vanB	vanB	Efm epi rise	1
E7703	Yes	M13-040282-1	2013	NLD	Sittard	Hospitalized patient	Faeces	Hospitalized patient	Orbis Medisch Centrum	OrbisMedischCentrum	Zuyderland	Location Atrium Heerlen	Orbis Sittard	50.983596;5.845829	NA	203	3	13	46	1	vanA	vanA	Efm epi rise	1
E7704	Yes	M13-039123-1	2013	NLD	Sittard	Hospitalized patient	Faeces	Hospitalized patient	Orbis Medisch Centrum	OrbisMedischCentrum	Zuyderland	Location Atrium Heerlen	Orbis Sittard	50.983596;5.845829	NA	192	3	14	49	1	vanB	vanB	Efm epi rise	1
E7705	Yes	M13-037700-1	2013	NLD	Sittard	Hospitalized patient	Faeces	Hospitalized patient	Orbis Medisch Centrum	OrbisMedischCentrum	Zuyderland	Location Atrium Heerlen	Orbis Sittard	50.983596;5.845829	NA	192	3	14	49	1	vanB	vanB	Efm epi rise	1
E7706	Yes	M13-039131-1	2013	NLD	Sittard	Hospitalized patient	Faeces	Hospitalized patient	Orbis Medisch Centrum	OrbisMedischCentrum	Zuyderland	Location Atrium Heerlen	Orbis Sittard	50.983596;5.845829	NA	192	3	14	49	1	vanB	vanB	Efm epi rise	1
E7707	Yes	M13-037698-1	2013	NLD	Sittard	Hospitalized patient	Faeces	Hospitalized patient	Orbis Medisch Centrum	OrbisMedischCentrum	Zuyderland	Location Atrium Heerlen	Orbis Sittard	50.983596;5.845829	NA	192	3	14	49	1	vanB	vanB	Efm epi rise	1
E7708	Yes	M13-037695-1	2013	NLD	Sittard	Hospitalized patient	Faeces	Hospitalized patient	Orbis Medisch Centrum	OrbisMedischCentrum	Zuyderland	Location Atrium Heerlen	Orbis Sittard	50.983596;5.845829	NA	192	3	14	49	1	vanB	vanB	Efm epi rise	1
E7709	Yes	M13-037686-1	2013	NLD	Sittard	Hospitalized patient	Faeces	Hospitalized patient	Orbis Medisch Centrum	OrbisMedischCentrum	Zuyderland	Location Atrium Heerlen	Orbis Sittard	50.983596;5.845829	NA	192	3	14	49	1	vanB	vanB	Efm epi rise	1
E7710	Yes	M13-037697-1	2013	NLD	Sittard	Hospitalized patient	Faeces	Hospitalized patient	Orbis Medisch Centrum	OrbisMedischCentrum	Zuyderland	Location Atrium Heerlen	Orbis Sittard	50.983596;5.845829	NA	192	3	14	49	1	vanB	vanB	Efm epi rise	1
E7711	Yes	M13-037717-1	2013	NLD	Sittard	Hospitalized patient	Faeces	Hospitalized patient	Orbis Medisch Centrum	OrbisMedischCentrum	Zuyderland	Location Atrium Heerlen	Orbis Sittard	50.983596;5.845829	NA	78	3	10	36	1	vanB	vanB	Efm epi rise	1
E7712	Yes	MC12490467	2013	NLD	Heerlen	Hospitalized patient	0	Hospitalized patient	Atrium	Atrium	Zuyderland	Location Atrium Heerlen	Orbis Sittard	50.868649;5.976863	NA	192	3	14	49	1	vanB	vanB	Efm epi rise	1
E7833	Yes	1703596	2013	NLD	Heerlen	Hospitalized patient	Faeces	Hospitalized patient	Atrium	Atrium	Zuyderland	Location Atrium Heerlen	Orbis Sittard	50.868649;5.976863	NA	192	3	14	49	1	vanB	vanB	Efm epi rise	1
E7835	Yes	1	3000000000000	2013	NLD	Haarlem	Hospitalized patient	0	Hospitalized patient	Spaarne ziekenhuis	Spaarneziekenhuis	Streeklab Haarlem	diagnostic lab	52.366787;4.650102	NA	117	1	1	1	1	vanB	vanB	Efm epi rise	1
E7836	Yes	M13-044821	2013	NLD	Sittard	Hospitalized patient	Faeces	Hospitalized patient	Orbis Medisch Centrum	OrbisMedischCentrum	Zuyderland	Location Atrium Heerlen	Orbis Sittard	50.983596;5.845829	NA	203	3	13	46	1	vanA	vanA	Efm epi rise	1
E7837	Yes	1	3100000000000	2013	NLD	Ede	Hospitalized patient	Faeces	Hospitalized patient	Gelderse Vallei	GelderseVallei		52.021084;5.645509	NA	494	3	10	40	1	vanA	vanA	Efm epi rise	1
E7838	No	12-579471	2012	NLD	Utrecht	Hospitalized patient	0	Hospitalized patient	UMC Utrecht	UMCUtrecht		52.086052;5.179588	NA	539	5	27	88	1	vanB	vanB	Efm epi rise	1
E7839	Yes	M13-047177-1	2013	NLD	Sittard	Hospitalized patient	Faeces	Hospitalized patient	Orbis Medisch Centrum	OrbisMedischCentrum	Zuyderland	Location Atrium Heerlen	Orbis Sittard	50.983596;5.845829	NA	192	3	14	49	1	vanB	vanB	cgMLST	1
E7840	Yes	44265112	2013	NLD	Den Bosch	Hospitalized patient	0	Hospitalized patient	Jeroen Bosch ziekenhuis	JeroenBoschziekenhuis		51.685080;5.275519	NA	730	3	8	28	1	vanA	vanA	Efm epi rise	1
E7842	Yes	13-555249-1	2013	NLD	Utrecht	Hospitalized patient	0	Hospitalized patient	UMC Utrecht	UMCUtrecht		52.086052;5.179588	NA	730	3	8	28	1	vanA	vanA	Efm epi rise	1
E7850	Yes	13-557550-1	2013	NLD	Utrecht	Hospitalized patient	0	Hospitalized patient	UMC Utrecht	UMCUtrecht		52.086052;5.179588	NA	730	3	8	28	1	vanA	vanA	Efm epi rise	1
E7856	Yes	M13-060898	2013	NLD	Sittard	Hospitalized patient	Faeces	Hospitalized patient	Orbis Medisch Centrum	OrbisMedischCentrum	Zuyderland	Location Atrium Heerlen	Orbis Sittard	50.983596;5.845829	NA	192	3	14	49	1	vanB	vanB	cgMLST	1
E7857	Yes	M13-064644	2013	NLD	Sittard	Hospitalized patient	Faeces	Hospitalized patient	Orbis Medisch Centrum	OrbisMedischCentrum	Zuyderland	Location Atrium Heerlen	Orbis Sittard	50.983596;5.845829	NA	192	3	14	49	1	vanB	vanB	cgMLST	1
E7858	Yes	MC13271095	2013	NLD	Heerlen	Hospitalized patient	Wound	Hospitalized patient	Atrium	Atrium	Zuyderland	Location Atrium Heerlen	Orbis Sittard	50.868649;5.976863	NA	203	3	13	46	1	vanA	vanA	Efm epi rise	1
E7860	Yes	407683917	2013	NLD	Den Bosch	Hospitalized patient	0	Hospitalized patient	Jeroen Bosch ziekenhuis	JeroenBoschziekenhuis		51.685080;5.275519	NA	730	3	8	28	1	vanA	vanA	Efm epi rise	1
E7861	Yes	415495806	2013	NLD	Den Bosch	Hospitalized patient	0	Hospitalized patient	Jeroen Bosch ziekenhuis	JeroenBoschziekenhuis		51.685080;5.275519	NA	730	3	8	28	1	vanA	vanA	Efm epi rise	1
E7862	Yes	302247000	2013	NLD	Den Bosch	Hospitalized patient	0	Hospitalized patient	Jeroen Bosch ziekenhuis	JeroenBoschziekenhuis		51.685080;5.275519	NA	730	3	8	28	1	vanA	vanA	Efm epi rise	1
E7872	Yes	1912244-1	2013	NLD	Heerlen	Hospitalized patient	Faeces	Hospitalized patient	Atrium	Atrium	Zuyderland	Location Atrium Heerlen	Orbis Sittard	50.868649;5.976863	NA	203	3	13	46	1	vanA	vanA	Efm epi rise	1
E7874	Yes	MC1335003	2013	NLD	Heerlen	Hospitalized patient	Faeces	Hospitalized patient	Atrium	Atrium	Zuyderland	Location Atrium Heerlen	Orbis Sittard	50.868649;5.976863	NA	192	3	14	49	1	vanB	vanB	Efm epi rise	1
E7876	Yes	MC13370630	2013	NLD	Heerlen	Hospitalized patient	Faeces	Hospitalized patient	Atrium	Atrium	Zuyderland	Location Atrium Heerlen	Orbis Sittard	50.868649;5.976863	NA	203	3	13	46	1	vanA	vanA	Efm epi rise	1
E7877	Yes	MC13370642	2013	NLD	Heerlen	Hospitalized patient	Faeces	Hospitalized patient	Atrium	Atrium	Zuyderland	Location Atrium Heerlen	Orbis Sittard	50.868649;5.976863	NA	203	3	13	46	1	vanA	vanA	Efm epi rise	1
E7882	Yes	MC13380901	2013	NLD	Heerlen	Hospitalized patient	Faeces	Hospitalized patient	Atrium	Atrium	Zuyderland	Location Atrium Heerlen	Orbis Sittard	50.868649;5.976863	NA	203	3	13	46	1	vanA	vanA	Efm epi rise	1
E7884	Yes	M13-088457	2013	NLD	Sittard	Hospitalized patient	Faeces	Hospitalized patient	Orbis Medisch Centrum	OrbisMedischCentrum	Zuyderland	Location Atrium Heerlen	Orbis Sittard	50.983596;5.845829	NA	203	3	13	46	1	vanA	vanA	Efm epi rise	1
E7885	Yes	M13-097301	2013	NLD	Sittard	Hospitalized patient	Catheter_Drain	Hospitalized patient	Orbis Medisch Centrum	OrbisMedischCentrum	Zuyderland	Location Atrium Heerlen	Orbis Sittard	50.983596;5.845829	NA	203	3	13	46	1	vanA	vanA	Efm epi rise	1
E7886	Yes	M13-100923	2013	NLD	Sittard	Hospitalized patient	Faeces	Hospitalized patient	Orbis Medisch Centrum	OrbisMedischCentrum	Zuyderland	Location Atrium Heerlen	Orbis Sittard	50.983596;5.845829	NA	203	3	13	46	1	vanA	vanA	Efm epi rise	1
E7889	Yes	1306-0194	2013	NLD	Geldrop	Hospitalized patient	0	Hospitalized patient	St Anna	St Anna	PAMM Veldhoven	diagnostic lab for MMC Veldhoven	Catharina Eindhoven	St Anna Geldrop	Elkerliek Helmond	51.422892;5.557136	NA	117	1	1	2	1	vanB	vanB	Efm epi rise	1
E7890	Yes	1325-0999	2013	NLD	Geldrop	Hospitalized patient	0	Hospitalized patient	St Anna	St Anna	PAMM Veldhoven	diagnostic lab for MMC Veldhoven	Catharina Eindhoven	St Anna Geldrop	Elkerliek Helmond	51.422892;5.557136	NA	203	3	13	46	1	vanA	vanA	Efm epi rise	1
E7891	Yes	1325-1226	2013	NLD	Geldrop	Hospitalized patient	0	Hospitalized patient	St Anna	St Anna	PAMM Veldhoven	diagnostic lab for MMC Veldhoven	Catharina Eindhoven	St Anna Geldrop	Elkerliek Helmond	51.422892;5.557136	NA	117	1	1	2	1	vanB	vanB	Efm epi rise	1
E7892	Yes	1329-1879	2013	NLD	Geldrop	Hospitalized patient	0	Hospitalized patient	St Anna	St Anna	PAMM Veldhoven	diagnostic lab for MMC Veldhoven	Catharina Eindhoven	St Anna Geldrop	Elkerliek Helmond	51.422892;5.557136	NA	117	1	1	2	1	vanB	vanB	Efm epi rise	1
E7893	Yes	1336-0881	2013	NLD	Geldrop	Hospitalized patient	0	Hospitalized patient	St Anna	St Anna	PAMM Veldhoven	diagnostic lab for MMC Veldhoven	Catharina Eindhoven	St Anna Geldrop	Elkerliek Helmond	51.422892;5.557136	NA	203	3	13	46	1	vanA	vanA	Efm epi rise	1
E7894	Yes	1338-3184	2013	NLD	Geldrop	Hospitalized patient	0	Hospitalized patient	St Anna	St Anna	PAMM Veldhoven	diagnostic lab for MMC Veldhoven	Catharina Eindhoven	St Anna Geldrop	Elkerliek Helmond	51.422892;5.557136	NA	117	1	1	2	1	vanB	vanB	Efm epi rise	1
E7895	Yes	1339-1034	2013	NLD	Geldrop	Hospitalized patient	0	Hospitalized patient	St Anna	St Anna	PAMM Veldhoven	diagnostic lab for MMC Veldhoven	Catharina Eindhoven	St Anna Geldrop	Elkerliek Helmond	51.422892;5.557136	NA	117	1	1	2	1	vanB	vanB	Efm epi rise	1
E7896	Yes	1339-0349	2013	NLD	Geldrop	Hospitalized patient	0	Hospitalized patient	St Anna	St Anna	PAMM Veldhoven	diagnostic lab for MMC Veldhoven	Catharina Eindhoven	St Anna Geldrop	Elkerliek Helmond	51.422892;5.557136	NA	117	1	1	2	1	vanB	vanB	Efm epi rise	1
E7897	Yes	1341-0713	2013	NLD	Geldrop	Hospitalized patient	0	Hospitalized patient	St Anna	St Anna	PAMM Veldhoven	diagnostic lab for MMC Veldhoven	Catharina Eindhoven	St Anna Geldrop	Elkerliek Helmond	51.422892;5.557136	NA	117	1	1	2	1	vanB	vanB	Efm epi rise	1
E7898	Yes	1341-0396	2013	NLD	Geldrop	Hospitalized patient	0	Hospitalized patient	St Anna	St Anna	PAMM Veldhoven	diagnostic lab for MMC Veldhoven	Catharina Eindhoven	St Anna Geldrop	Elkerliek Helmond	51.422892;5.557136	NA	117	1	1	2	1	vanB	vanB	Efm epi rise	1
E7899	Yes	1341-0194	2013	NLD	Geldrop	Hospitalized patient	0	Hospitalized patient	St Anna	St Anna	PAMM Veldhoven	diagnostic lab for MMC Veldhoven	Catharina Eindhoven	St Anna Geldrop	Elkerliek Helmond	51.422892;5.557136	NA	117	1	1	2	1	vanB	vanB	Efm epi rise	1
E7900	Yes	1341-0190	2013	NLD	Geldrop	Hospitalized patient	0	Hospitalized patient	St Anna	St Anna	PAMM Veldhoven	diagnostic lab for MMC Veldhoven	Catharina Eindhoven	St Anna Geldrop	Elkerliek Helmond	51.422892;5.557136	NA	117	1	1	2	1	vanB	vanB	Efm epi rise	1
E7901	Yes	1341-0391	2013	NLD	Geldrop	Hospitalized patient	0	Hospitalized patient	St Anna	St Anna	PAMM Veldhoven	diagnostic lab for MMC Veldhoven	Catharina Eindhoven	St Anna Geldrop	Elkerliek Helmond	51.422892;5.557136	NA	117	1	1	2	1	vanB	vanB	Efm epi rise	1
E7902	Yes	1341-0421	2013	NLD	Geldrop	Hospitalized patient	0	Hospitalized patient	St Anna	St Anna	PAMM Veldhoven	diagnostic lab for MMC Veldhoven	Catharina Eindhoven	St Anna Geldrop	Elkerliek Helmond	51.422892;5.557136	NA	117	1	1	2	1	vanB	vanB	Efm epi rise	1
E7903	Yes	1341-0180	2013	NLD	Geldrop	Hospitalized patient	0	Hospitalized patient	St Anna	St Anna	PAMM Veldhoven	diagnostic lab for MMC Veldhoven	Catharina Eindhoven	St Anna Geldrop	Elkerliek Helmond	51.422892;5.557136	NA	117	1	1	2	1	vanB	vanB	Efm epi rise	1
E7904	Yes	1341-0417	2013	NLD	Geldrop	Hospitalized patient	0	Hospitalized patient	St Anna	St Anna	PAMM Veldhoven	diagnostic lab for MMC Veldhoven	Catharina Eindhoven	St Anna Geldrop	Elkerliek Helmond	51.422892;5.557136	NA	117	1	1	2	1	vanB	vanB	Efm epi rise	1
E7905	Yes	1341-0200	2013	NLD	Geldrop	Hospitalized patient	0	Hospitalized patient	St Anna	St Anna	PAMM Veldhoven	diagnostic lab for MMC Veldhoven	Catharina Eindhoven	St Anna Geldrop	Elkerliek Helmond	51.422892;5.557136	NA	117	1	1	2	1	vanB	vanB	Efm epi rise	1
E7906	Yes	1341-0406	2013	NLD	Geldrop	Hospitalized patient	0	Hospitalized patient	St Anna	St Anna	PAMM Veldhoven	diagnostic lab for MMC Veldhoven	Catharina Eindhoven	St Anna Geldrop	Elkerliek Helmond	51.422892;5.557136	NA	117	1	1	2	1	vanB	vanB	Efm epi rise	1
E7907	Yes	1341-0409	2013	NLD	Geldrop	Hospitalized patient	0	Hospitalized patient	St Anna	St Anna	PAMM Veldhoven	diagnostic lab for MMC Veldhoven	Catharina Eindhoven	St Anna Geldrop	Elkerliek Helmond	51.422892;5.557136	NA	117	1	1	2	1	vanB	vanB	Efm epi rise	1
E7908	Yes	1341-0426	2013	NLD	Geldrop	Hospitalized patient	0	Hospitalized patient	St Anna	St Anna	PAMM Veldhoven	diagnostic lab for MMC Veldhoven	Catharina Eindhoven	St Anna Geldrop	Elkerliek Helmond	51.422892;5.557136	NA	117	1	1	2	1	vanB	vanB	Efm epi rise	1
E7909	Yes	1341-0195	2013	NLD	Geldrop	Hospitalized patient	0	Hospitalized patient	St Anna	St Anna	PAMM Veldhoven	diagnostic lab for MMC Veldhoven	Catharina Eindhoven	St Anna Geldrop	Elkerliek Helmond	51.422892;5.557136	NA	117	1	1	2	1	vanB	vanB	Efm epi rise	1
E7910	Yes	1341-0408	2013	NLD	Geldrop	Hospitalized patient	0	Hospitalized patient	St Anna	St Anna	PAMM Veldhoven	diagnostic lab for MMC Veldhoven	Catharina Eindhoven	St Anna Geldrop	Elkerliek Helmond	51.422892;5.557136	NA	117	1	1	2	1	vanB	vanB	Efm epi rise	1
E7911	Yes	1341-0197	2013	NLD	Geldrop	Hospitalized patient	0	Hospitalized patient	St Anna	St Anna	PAMM Veldhoven	diagnostic lab for MMC Veldhoven	Catharina Eindhoven	St Anna Geldrop	Elkerliek Helmond	51.422892;5.557136	NA	117	1	1	2	1	vanB	vanB	Efm epi rise	1
E7912	Yes	1341-0428	2013	NLD	Geldrop	Hospitalized patient	0	Hospitalized patient	St Anna	St Anna	PAMM Veldhoven	diagnostic lab for MMC Veldhoven	Catharina Eindhoven	St Anna Geldrop	Elkerliek Helmond	51.422892;5.557136	NA	117	1	1	2	1	vanB	vanB	Efm epi rise	1
E7913	Yes	1341-0177	2013	NLD	Geldrop	Hospitalized patient	0	Hospitalized patient	St Anna	St Anna	PAMM Veldhoven	diagnostic lab for MMC Veldhoven	Catharina Eindhoven	St Anna Geldrop	Elkerliek Helmond	51.422892;5.557136	NA	117	1	1	2	1	vanB	vanB	Efm epi rise	1
E7914	Yes	1341-0666	2013	NLD	Geldrop	Hospitalized patient	0	Hospitalized patient	St Anna	St Anna	PAMM Veldhoven	diagnostic lab for MMC Veldhoven	Catharina Eindhoven	St Anna Geldrop	Elkerliek Helmond	51.422892;5.557136	NA	117	1	1	2	1	vanB	vanB	Efm epi rise	1
E7915	Yes	1341-0179	2013	NLD	Geldrop	Hospitalized patient	Faeces	Hospitalized patient	St Anna	St Anna	PAMM Veldhoven	diagnostic lab for MMC Veldhoven	Catharina Eindhoven	St Anna Geldrop	Elkerliek Helmond	51.422892;5.557136	NA	117	1	1	2	1	vanB	vanB	Efm epi rise	1
E7917	Yes	1341-0831	2013	NLD	Geldrop	Hospitalized patient	0	Hospitalized patient	St Anna	St Anna	PAMM Veldhoven	diagnostic lab for MMC Veldhoven	Catharina Eindhoven	St Anna Geldrop	Elkerliek Helmond	51.422892;5.557136	NA	117	1	1	2	1	vanB	vanB	Efm epi rise	1
E7918	Yes	1341-0944	2013	NLD	Geldrop	Hospitalized patient	0	Hospitalized patient	St Anna	St Anna	PAMM Veldhoven	diagnostic lab for MMC Veldhoven	Catharina Eindhoven	St Anna Geldrop	Elkerliek Helmond	51.422892;5.557136	NA	117	1	1	2	1	vanB	vanA/vanB	Efm epi rise	1
E7919	Yes	1341-1529	2013	NLD	Geldrop	Hospitalized patient	0	Hospitalized patient	St Anna	St Anna	PAMM Veldhoven	diagnostic lab for MMC Veldhoven	Catharina Eindhoven	St Anna Geldrop	Elkerliek Helmond	51.422892;5.557136	NA	117	1	1	2	1	vanB	vanB	Efm epi rise	1
E7920	Yes	1341-1518	2013	NLD	Geldrop	Hospitalized patient	0	Hospitalized patient	St Anna	St Anna	PAMM Veldhoven	diagnostic lab for MMC Veldhoven	Catharina Eindhoven	St Anna Geldrop	Elkerliek Helmond	51.422892;5.557136	NA	117	1	1	2	1	vanB	vanB	Efm epi rise	1
E7921	Yes	1341-1420	2013	NLD	Geldrop	Hospitalized patient	0	Hospitalized patient	St Anna	St Anna	PAMM Veldhoven	diagnostic lab for MMC Veldhoven	Catharina Eindhoven	St Anna Geldrop	Elkerliek Helmond	51.422892;5.557136	NA	117	1	1	2	1	vanB	vanB	Efm epi rise	1
E7922	Yes	1341-1037	2013	NLD	Geldrop	Hospitalized patient	0	Hospitalized patient	St Anna	St Anna	PAMM Veldhoven	diagnostic lab for MMC Veldhoven	Catharina Eindhoven	St Anna Geldrop	Elkerliek Helmond	51.422892;5.557136	NA	117	1	1	2	1	vanB	vanB	Efm epi rise	1
E7923	Yes	1341-2064	2013	NLD	Geldrop	Hospitalized patient	0	Hospitalized patient	St Anna	St Anna	PAMM Veldhoven	diagnostic lab for MMC Veldhoven	Catharina Eindhoven	St Anna Geldrop	Elkerliek Helmond	51.422892;5.557136	NA	117	1	1	2	1	vanB	vanB	Efm epi rise	1
E7924	Yes	1341-1521	2013	NLD	Geldrop	Hospitalized patient	0	Hospitalized patient	St Anna	St Anna	PAMM Veldhoven	diagnostic lab for MMC Veldhoven	Catharina Eindhoven	St Anna Geldrop	Elkerliek Helmond	51.422892;5.557136	NA	117	1	1	2	1	vanB	vanB	Efm epi rise	1
E7925	Yes	1341-1441	2013	NLD	Geldrop	Hospitalized patient	0	Hospitalized patient	St Anna	St Anna	PAMM Veldhoven	diagnostic lab for MMC Veldhoven	Catharina Eindhoven	St Anna Geldrop	Elkerliek Helmond	51.422892;5.557136	NA	117	1	1	2	1	vanB	vanB	Efm epi rise	1
E7926	No	M13-109653	2013	NLD	Sittard	Hospitalized patient	Faeces	Hospitalized patient	Orbis Medisch Centrum	OrbisMedischCentrum	Zuyderland	Location Atrium Heerlen	Orbis Sittard	50.983596;5.845829	NA	89	6	32	104	1	vanA	vanA	Efm epi rise	1
E7927	Yes	13091222-01	2013	NLD	Enschede	Hospitalized patient	0	Hospitalized patient	MST	MST	Lab Micta Hengelo	diagnostic lab	52.221537;6.893662	NA	117	1	1	2	1	vanB	vanB	Efm epi rise	1
E7928	Yes	13410373	2013	NLD	Heerlen	Hospitalized patient	Faeces	Hospitalized patient	Atrium	Atrium	Zuyderland	Location Atrium Heerlen	Orbis Sittard	50.868649;5.976863	NA	117	1	1	1	1	vanA	vanA/vanB	Efm epi rise	1
E7931	Yes	13440661	2013	NLD	Heerlen	Hospitalized patient	Faeces	Hospitalized patient	Atrium	Atrium	Zuyderland	Location Atrium Heerlen	Orbis Sittard	50.868649;5.976863	NA	203	3	13	46	1	vanA	vanA	Efm epi rise	1
E7932	Yes	13440682	2013	NLD	Heerlen	Hospitalized patient	Faeces	Hospitalized patient	Atrium	Atrium	Zuyderland	Location Atrium Heerlen	Orbis Sittard	50.868649;5.976863	NA	203	3	13	46	1	vanA	vanA	Efm epi rise	1
E7933	Yes	1343-0383	2013	NLD	Veldhoven	Hospitalized patient	0	Hospitalized patient	??	??	PAMM Veldhoven	diagnostic lab for MMC Veldhoven	Catharina Eindhoven	St Anna Geldrop	Elkerliek Helmond	51.406038;5.419379	NA	117	1	1	2	1	vanA	vanA	Efm epi rise	1
E7934	Yes	1343-0363	2013	NLD	Eindhoven	Hospitalized patient	0	Hospitalized patient	Catharina	Catharina	PAMM Veldhoven	diagnostic lab for MMC Veldhoven	Catharina Eindhoven	St Anna Geldrop	Elkerliek Helmond	51.441642;5.469722	NA	117	1	1	2	1	vanB	vanB	Efm epi rise	1
E7935	Yes	1343-0400	2013	NLD	Eindhoven	Hospitalized patient	0	Hospitalized patient	Catharina	Catharina	PAMM Veldhoven	diagnostic lab for MMC Veldhoven	Catharina Eindhoven	St Anna Geldrop	Elkerliek Helmond	51.441642;5.469722	NA	203	3	13	48	1	vanB	vanB	Efm epi rise	1
E7936	Yes	1343-0528	2013	NLD	Eindhoven	Hospitalized patient	0	Hospitalized patient	Catharina	Catharina	PAMM Veldhoven	diagnostic lab for MMC Veldhoven	Catharina Eindhoven	St Anna Geldrop	Elkerliek Helmond	51.441642;5.469722	NA	117	1	1	2	1	vanB	vanB	Efm epi rise	1
E7937	Yes	1343-0403	2013	NLD	Eindhoven	Hospitalized patient	0	Hospitalized patient	Catharina	Catharina	PAMM Veldhoven	diagnostic lab for MMC Veldhoven	Catharina Eindhoven	St Anna Geldrop	Elkerliek Helmond	51.441642;5.469722	NA	117	1	1	2	1	vanB	vanB	Efm epi rise	1
E7938	Yes	1343-0405	2013	NLD	Eindhoven	Hospitalized patient	0	Hospitalized patient	Catharina	Catharina	PAMM Veldhoven	diagnostic lab for MMC Veldhoven	Catharina Eindhoven	St Anna Geldrop	Elkerliek Helmond	51.441642;5.469722	NA	117	1	1	2	1	vanB	vanB	Efm epi rise	1
E7939	Yes	1343-0594	2013	NLD	Geldrop	Hospitalized patient	0	Hospitalized patient	St Anna	St Anna	PAMM Veldhoven	diagnostic lab for MMC Veldhoven	Catharina Eindhoven	St Anna Geldrop	Elkerliek Helmond	51.422892;5.557136	NA	117	1	1	2	1	vanB	vanB	Efm epi rise	1
E7940	Yes	1343-0394	2013	NLD	Eindhoven	Hospitalized patient	0	Hospitalized patient	Catharina	Catharina	PAMM Veldhoven	diagnostic lab for MMC Veldhoven	Catharina Eindhoven	St Anna Geldrop	Elkerliek Helmond	51.441642;5.469722	NA	117	1	1	2	1	vanB	vanB	Efm epi rise	1
E7941	Yes	M13-113240	2013	NLD	Sittard	Hospitalized patient	Faeces	Hospitalized patient	Orbis Medisch Centrum	OrbisMedischCentrum	Zuyderland	Location Atrium Heerlen	Orbis Sittard	50.983596;5.845829	NA	117	1	1	1	1	vanA	vanA	Efm epi rise	1
E7942	Yes	13421285	2013	NLD	Heerlen	Hospitalized patient	Blood	Hospitalized patient	Atrium	Atrium	Zuyderland	Location Atrium Heerlen	Orbis Sittard	50.868649;5.976863	NA	203	3	13	46	1	vanA	vanA	Efm epi rise	1
E7943	Yes	1338-0476	2013	NLD	Eindhoven	Hospitalized patient	0	Hospitalized patient	Catharina	Catharina	PAMM Veldhoven	diagnostic lab for MMC Veldhoven	Catharina Eindhoven	St Anna Geldrop	Elkerliek Helmond	51.441642;5.469722	NA	117	1	1	2	1	vanA	vanB	Efm epi rise	1
E7944	Yes	1339-1454	2013	NLD	Eindhoven	Hospitalized patient	0	Hospitalized patient	Catharina	Catharina	PAMM Veldhoven	diagnostic lab for MMC Veldhoven	Catharina Eindhoven	St Anna Geldrop	Elkerliek Helmond	51.441642;5.469722	NA	117	1	1	2	1	vanB	vanB	Efm epi rise	1
E7945	Yes	1314-2382	2013	NLD	Veldhoven	Hospitalized patient	0	Hospitalized patient	MMC	MMC	PAMM Veldhoven	diagnostic lab for MMC Veldhoven	Catharina Eindhoven	St Anna Geldrop	Elkerliek Helmond	51.406038;5.419379	NA	117	1	1	2	1	vanB	vanB	Efm epi rise	1
E7946	Yes	13-603414-01	2013	NLD	Utrecht	Hospitalized patient	Urine	Hospitalized patient	UMC Utrecht	UMCUtrecht		52.086052;5.179588	NA	80	4	18	59	1	vanB	vanB	Efm epi rise	1
E7947	Yes	13-607371-01	2013	NLD	Utrecht	Hospitalized patient	Faeces	Hospitalized patient	UMC Utrecht	UMCUtrecht		52.086052;5.179588	NA	80	4	18	59	1	vanB	vanB	Efm epi rise	1
E7948	Yes	13-607373-01	2013	NLD	Utrecht	Hospitalized patient	Faeces	Hospitalized patient	UMC Utrecht	UMCUtrecht		52.086052;5.179588	NA	80	4	18	59	1	vanB	vanB	Efm epi rise	1
E7949	Yes	13-609188	2013	NLD	Utrecht	Hospitalized patient	Faeces	Hospitalized patient	UMC Utrecht	UMCUtrecht		52.086052;5.179588	NA	80	4	18	59	1	vanB	vanB	Efm epi rise	1
E7950	Yes	13-609926-01	2013	NLD	Utrecht	Hospitalized patient	Faeces	Hospitalized patient	UMC Utrecht	UMCUtrecht		52.086052;5.179588	NA	80	4	18	61	1	vanB	vanB	Efm epi rise	1
E7951	Yes	13-611098-01	2013	NLD	Utrecht	Hospitalized patient	Faeces	Hospitalized patient	UMC Utrecht	UMCUtrecht		52.086052;5.179588	NA	80	4	18	59	1	vanB	vanB	Efm epi rise	1
E7952	Yes	13E128983	2013	NLD	Tilburg	Hospitalized patient	Wound	Hospitalized patient	ETZ Elisabeth	ETZElisabeth	Elisabeth-TweeSteden Ziekenhuis	locaties ETZ Elisabeth	ETZ TweeSteden en ETZ Waalwijk	51.539765;5.102822	NA	117	1	1	1	1	vanB	vanB	Efm epi rise	1
E7953	Yes	13-615269	2013	NLD	Utrecht	Hospitalized patient	Faeces	Hospitalized patient	UMC Utrecht	UMCUtrecht		52.086052;5.179588	NA	80	4	18	59	1	vanB	vanB	Efm epi rise	1
E7954	Yes	0	2013	NLD	Heerlen	Hospitalized patient	Faeces	Hospitalized patient	Atrium	Atrium	Zuyderland	Location Atrium Heerlen	Orbis Sittard	50.868649;5.976863	NA	192	3	14	49	1	vanB	vanB	Efm epi rise	1
E7962	Yes	1330264 1L	2013	NLD	Amsterdam	Hospitalized patient	0	Hospitalized patient	OLVG	locatie oost	OLVGlocatieoost	OLVG	location east (old OLVG)	west (St Lucas Andreas)	MC Zuiderzee	Flevoziekenhuis	52.358111;4.915392	NA	897	4	18	59	1	vanD	vanD	Efm epi rise	1
E7963	Yes	13302642N	2013	NLD	Amsterdam	Hospitalized patient	0	Hospitalized patient	OLVG	locatie oost	OLVGlocatieoost	OLVG	location east (old OLVG)	west (St Lucas Andreas)	MC Zuiderzee	Flevoziekenhuis	52.358111;4.915392	NA	203	3	13	46	1	vanA	vanA	Efm epi rise	1
E7964	Yes	0	2013	NLD	Heerlen	Hospitalized patient	Urine	Hospitalized patient	Atrium	Atrium	Zuyderland	Location Atrium Heerlen	Orbis Sittard	50.868649;5.976863	NA	203	3	13	46	1	vanA	vanA	Efm epi rise	1
E7965	Yes	13302759D	2013	NLD	Amsterdam	Hospitalized patient	0	Hospitalized patient	OLVG	locatie oost	OLVGlocatieoost	OLVG	location east (old OLVG)	west (St Lucas Andreas)	MC Zuiderzee	Flevoziekenhuis	52.358111;4.915392	NA	203	3	13	46	1	vanA	vanA	Efm epi rise	1
E7966	Yes	13302791R	2013	NLD	Lelystad	Hospitalized patient	0	Hospitalized patient	MC Zuiderzee	MCZuiderzee	OLVG	location east (old OLVG)	west (St Lucas Andreas)	MC Zuiderzee	Flevoziekenhuis	52.504308;5.476972	NA	18	4	18	59	1	vanA	vanA	Efm epi rise	1
E7967	Yes	13152982	2013	NLD	Amersfoort	Hospitalized patient	Faeces	Hospitalized patient	Meander Medisch Centrum	MeanderMedischCentrum		52.171316;5.369946	NA	203	3	13	46	1	vanA	vanA	Efm epi rise	1
E7968	Yes	13152980	2013	NLD	Amersfoort	Hospitalized patient	Faeces	Hospitalized patient	Meander Medisch Centrum	MeanderMedischCentrum		52.171316;5.369946	NA	203	3	13	46	1	vanA	vanA	Efm epi rise	1
E7969	Yes	140104-018	2014	NLD	Hoorn	Hospitalized patient	0	Hospitalized patient	Westfries Gasthuis	WestfriesGasthuis		52.647194;5.054055	NA	203	3	13	46	1	vanA	vanA	Efm epi rise	1
E7970	Yes	14-501262-01	2014	NLD	Utrecht	Hospitalized patient	0	Hospitalized patient	UMC Utrecht	UMCUtrecht		52.086052;5.179588	NA	78	3	10	36	1	vanB	vanB	Efm epi rise	1
E7986	Yes	14100043	2014	NLD	Amersfoort	Hospitalized patient	Faeces	Hospitalized patient	Meander Medisch Centrum	MeanderMedischCentrum		52.171316;5.369946	NA	203	3	13	46	1	vanA	vanA	Efm epi rise	1
E7987	Yes	14300051F	2013	NLD	Amsterdam	Hospitalized patient	0	Hospitalized patient	OLVG	locatie oost	OLVGlocatieoost	OLVG	location east (old OLVG)	west (St Lucas Andreas)	MC Zuiderzee	Flevoziekenhuis	52.358111;4.915392	NA	203	3	13	46	1	vanA	vanA	Efm epi rise	1
E7989	Yes	14300099Z	2014	NLD	Amsterdam	Hospitalized patient	Throat	Hospitalized patient	OLVG	locatie oost	OLVGlocatieoost	OLVG	location east (old OLVG)	west (St Lucas Andreas)	MC Zuiderzee	Flevoziekenhuis	52.358111;4.915392	NA	203	3	13	46	1	vanA	vanA	Efm epi rise	1
E7990	Yes	14300266	2014	NLD	Amersfoort	Hospitalized patient	Faeces	Hospitalized patient	Meander Medisch Centrum	MeanderMedischCentrum		52.171316;5.369946	NA	203	3	13	46	1	vanA	vanA	Efm epi rise	1
E7991	Yes	14102073	2014	NLD	Amersfoort	Hospitalized patient	Faeces	Hospitalized patient	Meander Medisch Centrum	MeanderMedischCentrum		52.171316;5.369946	NA	203	3	13	46	1	vanA	vanA	Efm epi rise	1
E7992	Yes	14300197	2014	NLD	Amersfoort	Hospitalized patient	Faeces	Hospitalized patient	Meander Medisch Centrum	MeanderMedischCentrum		52.171316;5.369946	NA	203	3	13	46	1	vanA	vanA	Efm epi rise	1
E7993	Yes	140121-163 .1	2014	NLD	Hoorn	Hospitalized patient	Faeces	Hospitalized patient	Westfries Gasthuis	WestfriesGasthuis		52.647194;5.054055	NA	203	3	13	46	1	vanA	vanA	Efm epi rise	1
E7994	Yes	140121-163 .2	2014	NLD	Hoorn	Hospitalized patient	Faeces	Hospitalized patient	Westfries Gasthuis	WestfriesGasthuis		52.647194;5.054055	NA	203	3	13	46	1	vanA	vanA	Efm epi rise	1
E7995	Yes	140119-014	2014	NLD	Hoorn	Hospitalized patient	Faeces	Hospitalized patient	Westfries Gasthuis	WestfriesGasthuis		52.647194;5.054055	NA	203	3	13	46	1	vanA	vanA	Efm epi rise	1
E7996	Yes	14102925	2014	NLD	Amersfoort	Hospitalized patient	Faeces	Hospitalized patient	Meander Medisch Centrum	MeanderMedischCentrum		52.171316;5.369946	NA	203	3	13	46	1	vanA	vanA	Efm epi rise	1
E7997	Yes	1402-0648	2014	NLD	Veldhoven	Hospitalized patient	0	Hospitalized patient	??	??	PAMM Veldhoven	diagnostic lab for MMC Veldhoven	Catharina Eindhoven	St Anna Geldrop	Elkerliek Helmond	51.406038;5.419379	NA	117	1	1	2	1	vanB	vanB	Efm epi rise	1
E7998	Yes	1352-2514	2014	NLD	Veldhoven	Hospitalized patient	0	Hospitalized patient	??	??	PAMM Veldhoven	diagnostic lab for MMC Veldhoven	Catharina Eindhoven	St Anna Geldrop	Elkerliek Helmond	51.406038;5.419379	NA	117	1	1	2	1	vanB	vanB	Efm epi rise	1
E7999	Yes	140128-169	2014	NLD	Hoorn	Hospitalized patient	Faeces	Hospitalized patient	Westfries Gasthuis	WestfriesGasthuis		52.647194;5.054055	NA	203	3	13	46	1	vanA	vanA	Efm epi rise	1
E8000	Yes	14-507483	2014	NLD	Utrecht	Hospitalized patient	Faeces	Hospitalized patient	UMC Utrecht	UMCUtrecht		52.086052;5.179588	NA	78	3	10	36	1	vanB	vanB	Efm epi rise	1
E8001	Yes	M14-010330	2014	NLD	Sittard	Hospitalized patient	Faeces	Hospitalized patient	Orbis Medisch Centrum	OrbisMedischCentrum	Zuyderland	Location Atrium Heerlen	Orbis Sittard	50.983596;5.845829	NA	203	3	13	46	1	vanA	vanA	Efm epi rise	1
E8002	Yes	M14-010324	2014	NLD	Sittard	Hospitalized patient	Faeces	Hospitalized patient	Orbis Medisch Centrum	OrbisMedischCentrum	Zuyderland	Location Atrium Heerlen	Orbis Sittard	50.983596;5.845829	NA	203	3	13	46	1	vanA	vanA	Efm epi rise	1
E8003	Yes	14300213H	2014	NLD	Amsterdam	Hospitalized patient	Faeces	Hospitalized patient	OLVG	locatie oost	OLVGlocatieoost	OLVG	location east (old OLVG)	west (St Lucas Andreas)	MC Zuiderzee	Flevoziekenhuis	52.358111;4.915392	NA	203	3	13	46	1	vanA	vanA	Efm epi rise	1
E8004	Yes	14300221E	2014	NLD	Amsterdam	Hospitalized patient	0	Hospitalized patient	OLVG	locatie oost	OLVGlocatieoost	OLVG	location east (old OLVG)	west (St Lucas Andreas)	MC Zuiderzee	Flevoziekenhuis	52.358111;4.915392	NA	203	3	13	46	1	vanA	vanA	Efm epi rise	1
E8005	Yes	M14-003671	2014	NLD	Sittard	Hospitalized patient	Faeces	Hospitalized patient	Orbis Medisch Centrum	OrbisMedischCentrum	Zuyderland	Location Atrium Heerlen	Orbis Sittard	50.983596;5.845829	NA	203	3	13	46	1	vanA	vanA	Efm epi rise	1
E8008	Yes	14300249W	2013	NLD	Amsterdam	Hospitalized patient	0	Hospitalized patient	OLVG	locatie oost	OLVGlocatieoost	OLVG	location east (old OLVG)	west (St Lucas Andreas)	MC Zuiderzee	Flevoziekenhuis	52.358111;4.915392	NA	203	3	13	46	1	vanA	vanA	Efm epi rise	1
E8009	Yes	14300250F	2013	NLD	Amsterdam	Hospitalized patient	0	Hospitalized patient	OLVG	locatie oost	OLVGlocatieoost	OLVG	location east (old OLVG)	west (St Lucas Andreas)	MC Zuiderzee	Flevoziekenhuis	52.358111;4.915392	NA	203	3	13	46	1	vanA	vanA	Efm epi rise	1
E8010	No	140203-136	2014	NLD	Hoorn	Hospitalized patient	Faeces	Hospitalized patient	Westfries Gasthuis	WestfriesGasthuis		52.647194;5.054055	NA	6	6	29	96	1	vanA	vanA	Efm epi rise	1
E8011	Yes	140206-131	2014	NLD	Hoorn	Hospitalized patient	Faeces	Hospitalized patient	Westfries Gasthuis	WestfriesGasthuis		52.647194;5.054055	NA	203	3	13	46	1	vanA	vanA	Efm epi rise	1
E8012	Yes	140205-259-1	2014	NLD	Hoorn	Hospitalized patient	Faeces	Hospitalized patient	Westfries Gasthuis	WestfriesGasthuis		52.647194;5.054055	NA	323	3	13	48	1	vanA	vanA	Efm epi rise	1
E8013	Yes	140205-259-2	2014	NLD	Hoorn	Hospitalized patient	Faeces	Hospitalized patient	Westfries Gasthuis	WestfriesGasthuis		52.647194;5.054055	NA	203	3	13	46	1	vanA	vanA	Efm epi rise	1
E8014	Yes	M13-062964-1	2014	NLD	Sittard	Hospitalized patient	Faeces	Hospitalized patient	Orbis Medisch Centrum	OrbisMedischCentrum	Zuyderland	Location Atrium Heerlen	Orbis Sittard	50.983596;5.845829	NA	203	3	13	46	1	vanA	vanA	Efm epi rise	1
E8015	Yes	14300248U	2014	NLD	Amsterdam	Hospitalized patient	0	Hospitalized patient	OLVG	locatie oost	OLVGlocatieoost	OLVG	location east (old OLVG)	west (St Lucas Andreas)	MC Zuiderzee	Flevoziekenhuis	52.358111;4.915392	NA	203	3	13	46	1	vanA	vanA	Efm epi rise	1
E8016	Yes	14300247W	2014	NLD	Amsterdam	Hospitalized patient	0	Hospitalized patient	OLVG	locatie oost	OLVGlocatieoost	OLVG	location east (old OLVG)	west (St Lucas Andreas)	MC Zuiderzee	Flevoziekenhuis	52.358111;4.915392	NA	203	3	13	46	1	vanA	vanA	Efm epi rise	1
E8017	Yes	0	2014	NLD	Amsterdam	Hospitalized patient	Faeces	Hospitalized patient	AMC	AMC		52.294629;4.957973	NA	203	3	13	46	1	vanA	vanA	Efm epi rise	1
E8018	Yes	140211-267	2014	NLD	Hoorn	Hospitalized patient	Faeces	Hospitalized patient	Westfries Gasthuis	WestfriesGasthuis		52.647194;5.054055	NA	203	3	13	46	1	vanA	vanA	Efm epi rise	1
E8019	Yes	13104605	2013	NLD	Amersfoort	Hospitalized patient	Faeces	Hospitalized patient	Meander Medisch Centrum	MeanderMedischCentrum		52.171316;5.369946	NA	80	4	18	59	1	vanA	vanA	Efm epi rise	1
E8020	Yes	14107781	2014	NLD	Amersfoort	Hospitalized patient	Faeces	Hospitalized patient	Meander Medisch Centrum	MeanderMedischCentrum		52.171316;5.369946	NA	203	3	13	46	1	vanA	vanA	Efm epi rise	1
E8022	Yes	140303-0275-1 isolaat3	2014	NLD	Zwolle	Hospitalized patient	0	Hospitalized patient	Isala klinieken Zwolle	IsalakliniekenZwolle		52.513204;6.124377	NA	117	1	1	1	1	vanB	vanB	Efm epi rise	1
E8023	Yes	140307-0461-1 isolaat 1	2014	NLD	Zwolle	Hospitalized patient	0	Hospitalized patient	Isala klinieken Zwolle	IsalakliniekenZwolle		52.513204;6.124377	NA	117	1	1	1	1	vanB	vanB	Efm epi rise	1
E8024	Yes	140307-0461-1 isolaat 2	2014	NLD	Zwolle	Hospitalized patient	0	Hospitalized patient	Isala klinieken Zwolle	IsalakliniekenZwolle		52.513204;6.124377	NA	117	1	1	1	1	vanB	vanB	Efm epi rise	1
E8025	Yes	140303-0275-1 isolaat 3	2014	NLD	Zwolle	Hospitalized patient	0	Hospitalized patient	Isala klinieken Zwolle	IsalakliniekenZwolle		52.513204;6.124377	NA	117	1	1	1	1	vanB	vanB	Efm epi rise	1
E8026	Yes	35222	2014	NLD	Rotterdam	Hospitalized patient	0	Hospitalized patient	Erasmus MC	ErasmusMC		51.910144;4.466035	NA	18	4	20	65	1	vanA	vanA	Efm epi rise	1
E8027	Yes	14-536708-01	2014	NLD	Utrecht	Hospitalized patient	Faeces	Hospitalized patient	UMC Utrecht	UMCUtrecht		52.086052;5.179588	NA	18	4	20	65	1	vanA	vanA	Efm epi rise	1
E8028	Yes	14300725R	2014	NLD	Amsterdam	Hospitalized patient	0	Hospitalized patient	OLVG	locatie oost	OLVGlocatieoost	OLVG	location east (old OLVG)	west (St Lucas Andreas)	MC Zuiderzee	Flevoziekenhuis	52.358111;4.915392	NA	203	3	13	46	1	vanA	vanA	Efm epi rise	1
E8029	No	14-522780	2	2014	NLD	Utrecht	Hospitalized patient	0	Hospitalized patient	UMC Utrecht	UMCUtrecht		52.086052;5.179588	NA	22	2	7	24	1	vanB	vanB	Efm epi rise	1
E8030	Yes	14-522790	2014	NLD	Utrecht	Hospitalized patient	0	Hospitalized patient	UMC Utrecht	UMCUtrecht		52.086052;5.179588	NA	80	4	18	59	1	vanB	vanB	Efm epi rise	1
E8031	Yes	14-522828	2014	NLD	Utrecht	Hospitalized patient	0	Hospitalized patient	UMC Utrecht	UMCUtrecht		52.086052;5.179588	NA	80	4	18	59	1	vanB	vanB	Efm epi rise	1
E8032	Yes	14-522869	2014	NLD	Utrecht	Hospitalized patient	0	Hospitalized patient	UMC Utrecht	UMCUtrecht		52.086052;5.179588	NA	80	4	18	59	1	vanB	vanB	Efm epi rise	1
E8033	Yes	140314-153-1	2014	NLD	Hoorn	Hospitalized patient	Faeces	Hospitalized patient	Westfries Gasthuis	WestfriesGasthuis		52.647194;5.054055	NA	18	4	20	67	1	vanA	vanA	Efm epi rise	1
E8034	Yes	140314-153-2	2014	NLD	Hoorn	Hospitalized patient	Faeces	Hospitalized patient	Westfries Gasthuis	WestfriesGasthuis		52.647194;5.054055	NA	18	4	20	65	1	vanA	vanA	Efm epi rise	1
E8035	Yes	140117-231-1	2014	NLD	Hoorn	Hospitalized patient	Faeces	Hospitalized patient	Westfries Gasthuis	WestfriesGasthuis		52.647194;5.054055	NA	203	3	13	46	1	vanA	vanA	Efm epi rise	1
E8036	Yes	14-530033	2014	NLD	Utrecht	Hospitalized patient	Faeces	Hospitalized patient	UMC Utrecht	UMCUtrecht		52.086052;5.179588	NA	80	4	18	59	1	vanB	vanB	Efm epi rise	1
E8037	Yes	14-528566.2	2014	NLD	Utrecht	Hospitalized patient	Faeces	Hospitalized patient	UMC Utrecht	UMCUtrecht		52.086052;5.179588	NA	80	4	18	59	1	vanB	vanB	Efm epi rise	1
E8038	Yes	43255	2014	NLD	Rotterdam	Hospitalized patient	0	Hospitalized patient	Erasmus MC	ErasmusMC		51.910144;4.466035	NA	117	1	1	1	1	vanA	vanA	Efm epi rise	1
E8039	Yes	35220	2014	NLD	Rotterdam	Hospitalized patient	0	Hospitalized patient	Erasmus MC	ErasmusMC		51.910144;4.466035	NA	18	4	20	65	1	vanA	vanA	Efm epi rise	1
E8040	Yes	38026	2014	NLD	Rotterdam	Hospitalized patient	0	Hospitalized patient	Erasmus MC	ErasmusMC		51.910144;4.466035	NA	117	1	1	1	1	vanA	vanA	Efm epi rise	1
E8041	Yes	38025	2014	NLD	Rotterdam	Hospitalized patient	0	Hospitalized patient	Erasmus MC	ErasmusMC		51.910144;4.466035	NA	117	1	1	1	1	vanA	vanA	Efm epi rise	1
E8042	Yes	14-531794-01	2014	NLD	Utrecht	Hospitalized patient	0	Hospitalized patient	UMC Utrecht	UMCUtrecht		52.086052;5.179588	NA	18	4	20	65	1	vanA	vanA	Efm epi rise	1
E8043	Yes	14-530950-01	2014	NLD	Utrecht	Hospitalized patient	0	Hospitalized patient	UMC Utrecht	UMCUtrecht		52.086052;5.179588	NA	203	3	10	38	1	vanD	vanD	Efm epi rise	1
E8044	Yes	14113503	2014	NLD	Amersfoort	Hospitalized patient	Faeces	Hospitalized patient	Meander Medisch Centrum	MeanderMedischCentrum		52.171316;5.369946	NA	203	3	13	46	1	vanA	vanA	Efm epi rise	1
E8045	Yes	0	2014	NLD	Amsterdam	Hospitalized patient	Clin_Site_Other	Hospitalized patient	AMC	AMC		52.294629;4.957973	NA	17	4	23	76	1	vanA	vanA	Efm epi rise	1
E8046	Yes	14114166	2014	NLD	Amersfoort	Hospitalized patient	Faeces	Hospitalized patient	Meander Medisch Centrum	MeanderMedischCentrum		52.171316;5.369946	NA	494	3	10	40	1	vanA	vanA	Efm epi rise	1
E8047	Yes	14-535923	2014	NLD	Utrecht	Hospitalized patient	Faeces	Hospitalized patient	UMC Utrecht	UMCUtrecht		52.086052;5.179588	NA	18	4	20	65	1	vanA	vanA	Efm epi rise	1
E8048	Yes	14-548964	2014	NLD	Utrecht	Hospitalized patient	Faeces	Hospitalized patient	UMC Utrecht	UMCUtrecht		52.086052;5.179588	NA	80	4	18	59	1	vanA	vanA	Efm epi rise	1
E8049	Yes	14-548868	2014	NLD	Utrecht	Hospitalized patient	Faeces	Hospitalized patient	UMC Utrecht	UMCUtrecht		52.086052;5.179588	NA	117	1	1	1	1	vanA	vanA	Efm epi rise	1
E8050	Yes	14-548989	2014	NLD	Utrecht	Hospitalized patient	0	Hospitalized patient	UMC Utrecht	UMCUtrecht		52.086052;5.179588	NA	117	1	1	1	1	vanB	vanB	Efm epi rise	1
E8051	Yes	M-14043573	2014	NLD	Leiden	Hospitalized patient	Faeces	Hospitalized patient	LUMC	LUMC		52.167710;4.477474	NA	117	1	1	2	1	vanB	vanB	Efm epi rise	1
E8052	Yes	M-14043570	2014	NLD	Leiden	Hospitalized patient	Faeces	Hospitalized patient	LUMC	LUMC		52.167710;4.477474	NA	18	4	18	59	1	vanA	vanA	Efm epi rise	1
E8053	Yes	14024524	2014	NLD	Apeldoorn	Hospitalized patient	0	Hospitalized patient	Gelreziekenhuizen location Apeldoorn	GelreziekenhuizenApeldoorn	Gelreziekenhuizen location Apeldoorn and Zutphen	52.181409;5.947424	NA	117	1	1	2	1	vanB	vanB	Efm epi rise	1
E8054	Yes	14023584	2014	NLD	Apeldoorn	Hospitalized patient	0	Hospitalized patient	Gelreziekenhuizen location Apeldoorn	GelreziekenhuizenApeldoorn	Gelreziekenhuizen location Apeldoorn and Zutphen	52.181409;5.947424	NA	117	1	1	2	1	vanB	vanB	Efm epi rise	1
E8055	Yes	14023579	2014	NLD	Apeldoorn	Hospitalized patient	0	Hospitalized patient	Gelreziekenhuizen location Apeldoorn	GelreziekenhuizenApeldoorn	Gelreziekenhuizen location Apeldoorn and Zutphen	52.181409;5.947424	NA	117	1	1	2	1	vanB	vanB	Efm epi rise	1
E8056	Yes	14023572	2014	NLD	Apeldoorn	Hospitalized patient	0	Hospitalized patient	Gelreziekenhuizen location Apeldoorn	GelreziekenhuizenApeldoorn	Gelreziekenhuizen location Apeldoorn and Zutphen	52.181409;5.947424	NA	117	1	1	2	1	vanB	vanB	Efm epi rise	1
E8057	Yes	14-561598.1	2014	NLD	Utrecht	Hospitalized patient	Faeces	Hospitalized patient	UMC Utrecht	UMCUtrecht		52.086052;5.179588	NA	18	4	20	65	1	vanA	vanA	Efm epi rise	1
E8058	Yes	14-562817	2014	NLD	Utrecht	Hospitalized patient	Faeces	Hospitalized patient	UMC Utrecht	UMCUtrecht		52.086052;5.179588	NA	117	1	1	1	1	vanB	vanB	Efm epi rise	1
E8059	Yes	14-562822	2014	NLD	Utrecht	Hospitalized patient	Faeces	Hospitalized patient	UMC Utrecht	UMCUtrecht		52.086052;5.179588	NA	117	1	1	1	1	vanB	vanB	Efm epi rise	1
E8062	Yes	6158-01-01	2014	NLD	Utrecht	Hospitalized patient	Faeces	Hospitalized patient	UMC Utrecht	UMCUtrecht		52.086052;5.179588	NA	117	1	1	1	1	vanB	vanB	Efm epi rise	1
E8110	Yes	1341-190-1	2013	NLD	Veldhoven	Hospitalized patient	Faeces	Hospitalized patient	Maxima Medisch Centrum Veldhoven	MaximaMedischCentrumVeldhoven	PAMM Veldhoven	diagnostic lab for MMC Veldhoven	Catharina Eindhoven	St Anna Geldrop	Elkerliek Helmond	51.406038;5.419379	NA	117	1	1	2	1	vanB	vanB	Efm epi rise	1
E8111	Yes	1341-190-2	2013	NLD	Veldhoven	Hospitalized patient	Faeces	Hospitalized patient	Maxima Medisch Centrum Veldhoven	MaximaMedischCentrumVeldhoven	PAMM Veldhoven	diagnostic lab for MMC Veldhoven	Catharina Eindhoven	St Anna Geldrop	Elkerliek Helmond	51.406038;5.419379	NA	117	1	1	2	1	vanB	vanB	Efm epi rise	1
E8112	Yes	1341-190-3	2013	NLD	Veldhoven	Hospitalized patient	Faeces	Hospitalized patient	Maxima Medisch Centrum Veldhoven	MaximaMedischCentrumVeldhoven	PAMM Veldhoven	diagnostic lab for MMC Veldhoven	Catharina Eindhoven	St Anna Geldrop	Elkerliek Helmond	51.406038;5.419379	NA	117	1	1	2	1	vanB	vanB	Efm epi rise	1
E8121	Yes	1342-2761-4	2013	NLD	Veldhoven	Hospitalized patient	Faeces	Hospitalized patient	??	??	PAMM Veldhoven	diagnostic lab for MMC Veldhoven	Catharina Eindhoven	St Anna Geldrop	Elkerliek Helmond	51.406038;5.419379	NA	117	1	1	2	1	vanB	vanB	Efm epi rise	1
E8122	Yes	1342-2761-5	2013	NLD	Veldhoven	Hospitalized patient	Faeces	Hospitalized patient	??	??	PAMM Veldhoven	diagnostic lab for MMC Veldhoven	Catharina Eindhoven	St Anna Geldrop	Elkerliek Helmond	51.406038;5.419379	NA	117	1	1	2	1	vanB	vanB	Efm epi rise	1
E8123	Yes	1342-2761-6	2013	NLD	Veldhoven	Hospitalized patient	Faeces	Hospitalized patient	??	??	PAMM Veldhoven	diagnostic lab for MMC Veldhoven	Catharina Eindhoven	St Anna Geldrop	Elkerliek Helmond	51.406038;5.419379	NA	117	1	1	2	1	vanB	vanB	Efm epi rise	1
E8124	Yes	M14-056948-2	2014	NLD	Sittard	Hospitalized patient	Faeces	Hospitalized patient	Orbis Medisch Centrum	OrbisMedischCentrum	Zuyderland	Location Atrium Heerlen	Orbis Sittard	50.983596;5.845829	NA	117	1	1	2	1	vanB	vanB	Efm epi rise	1
E8125	Yes	5155-01-01	2014	NLD	Utrecht	Hospitalized patient	0	Hospitalized patient	UMC Utrecht	UMCUtrecht		52.086052;5.179588	NA	18	4	18	59	1	vanA	vanA	Efm epi rise	1
E8126	Yes	14041074	2014	NLD	Maastricht	Hospitalized patient	0	Hospitalized patient	AZM	AZM		50.834203;5.713296	NA	117	1	1	2	1	vanB	vanB	Efm epi rise	1
E8127	Yes	1404107	2014	NLD	Maastricht	Hospitalized patient	0	Hospitalized patient	AZM	AZM		50.834203;5.713296	NA	117	1	1	2	1	vanB	vanB	Efm epi rise	1
E8128	Yes	14-576003-01	2014	NLD	Utrecht	Hospitalized patient	Faeces	Hospitalized patient	UMC Utrecht	UMCUtrecht		52.086052;5.179588	NA	80	4	18	59	1	vanA	vanA	Efm epi rise	1
E8129	Yes	MC14311020	2014	NLD	Heerlen	Hospitalized patient	Faeces	Hospitalized patient	Atrium	Atrium	Zuyderland	Location Atrium Heerlen	Orbis Sittard	50.868649;5.976863	NA	203	3	13	46	1	vanA	vanA	Efm epi rise	1
E8130	Yes	140730-098	2014	NLD	Hoorn	Hospitalized patient	Faeces	Hospitalized patient	Westfries Gasthuis	WestfriesGasthuis		52.647194;5.054055	NA	117	1	2	6	1	vanB	vanB	Efm epi rise	1
E8131	Yes	MC14330832	2014	NLD	Heerlen	Hospitalized patient	Faeces	Hospitalized patient	Atrium	Atrium	Zuyderland	Location Atrium Heerlen	Orbis Sittard	50.868649;5.976863	NA	117	1	1	2	1	vanB	vanB	Efm epi rise	1
E8145	Yes	127.14/KL/kh	2014	NLD	Heerlen	Hospitalized patient	Faeces	Hospitalized patient	Atrium	Atrium	Zuyderland	Location Atrium Heerlen	Orbis Sittard	50.868649;5.976863	NA	117	1	1	2	1	vanB	vanB	Efm epi rise	1
E8146	Yes	14B_049619-4	2014	NLD	Den Haag	Hospitalized patient	Wound	Hospitalized patient	Westeinde	Westeinde	Medisch Centrum Haaglanden	location Westeinde	52.073984;4.298913	NA	80	4	18	59	1	vanB	vanB	Efm epi rise	1
E8147	Yes	14B_049618-6	2014	NLD	Den Haag	Hospitalized patient	Faeces	Hospitalized patient	Westeinde	Westeinde	Medisch Centrum Haaglanden	location Westeinde	52.073984;4.298913	NA	80	4	18	59	1	vanB	vanB	Efm epi rise	1
E8148	Yes	14025706	2014	NLD	Roermond	Hospitalized patient	Faeces	Hospitalized patient	Laurentius Ziekenhuis Roermond	LaurentiusZiekenhuisRoermond		51.191584;5.998432	NA	17	4	23	75	1	vanB	vanB	Efm epi rise	1
E8150	Yes	14-597963	2014	NLD	Utrecht	Hospitalized patient	Blood	Hospitalized patient	UMC Utrecht	UMCUtrecht		52.086052;5.179588	NA	18	4	20	65	1	vanA	vanA	Efm epi rise	1
E8152	Yes	142.14/KL/ds	2014	NLD	Heerlen	Hospitalized patient	Faeces	Hospitalized patient	Atrium	Atrium	Zuyderland	Location Atrium Heerlen	Orbis Sittard	50.868649;5.976863	NA	117	1	1	2	1	vanB	vanB	Efm epi rise	1
E8153	Yes	0	2014	NLD	Heerlen	Hospitalized patient	Faeces	Hospitalized patient	Atrium	Atrium	Zuyderland	Location Atrium Heerlen	Orbis Sittard	50.868649;5.976863	NA	117	1	1	2	1	vanB	vanB	Efm epi rise	1
E8154	Yes	137.14/KL/sc	2014	NLD	Heerlen	Hospitalized patient	Faeces	Hospitalized patient	Atrium	Atrium	Zuyderland	Location Atrium Heerlen	Orbis Sittard	50.868649;5.976863	NA	117	1	1	2	1	vanB	vanB	Efm epi rise	1
E8155	Yes	0	2014	NLD	Venlo	Hospitalized patient	Urine	Hospitalized patient	Viecuri MC Venlo	ViecuriMCVenlo		51.356743;6.154031	NA	80	4	18	60	1	vanA	vanA	Efm epi rise	1
E8156	Yes	0	2014	NLD	Venlo	Hospitalized patient	Faeces	Hospitalized patient	Viecuri MC Venlo	ViecuriMCVenlo		51.356743;6.154031	NA	80	4	18	59	1	vanA	vanA	Efm epi rise	1
E8157	Yes	0	2014	NLD	Venlo	Hospitalized patient	Faeces	Hospitalized patient	Viecuri MC Venlo	ViecuriMCVenlo		51.356743;6.154031	NA	80	4	18	59	1	vanA	vanA	Efm epi rise	1
E8158	Yes	0	2014	NLD	Venlo	Hospitalized patient	Faeces	Hospitalized patient	Viecuri MC Venlo	ViecuriMCVenlo		51.356743;6.154031	NA	80	4	18	59	1	vanA	vanA	Efm epi rise	1
E8163	Yes	M25041940	2014	NLD	Almaar	Hospitalized patient	Wound	Hospitalized patient	MC Alkmaar	MC Alkmaar	Noordwest Ziekenhuisgroep	location Alkmaar	Den Helder	Heerhugowaard	Schagen	52.171316;5.369946	NA	117	1	1	2	1	vanB	vanA/vanB	Efm epi rise	1
E8164	Yes	0	2014	NLD	Venlo	Hospitalized patient	Faeces	Hospitalized patient	Viecuri MC Venlo	ViecuriMCVenlo		51.356743;6.154031	NA	80	4	18	59	1	vanA	vanA	Efm epi rise	1
E8165	Yes	14301700G	2014	NLD	Amsterdam	Hospitalized patient	0	Hospitalized patient	OLVG	locatie oost	OLVGlocatieoost	OLVG	location east (old OLVG)	west (St Lucas Andreas)	MC Zuiderzee	Flevoziekenhuis	52.358111;4.915392	NA	18	4	22	72	1	vanB	vanB	Efm epi rise	1
E8166	Yes	14B-058302	2014	NLD	Den Haag	Hospitalized patient	Clin_Site_Other	Hospitalized patient	Westeinde	Westeinde	Medisch Centrum Haaglanden	location Westeinde	52.073984;4.298913	NA	117	1	1	1	1	vanB	vanB	Efm epi rise	1
E8167	Yes	14064257	2014	NLD	Venlo	Hospitalized patient	Faeces	Hospitalized patient	Viecuri MC Venlo	ViecuriMCVenlo		51.356743;6.154031	NA	80	4	18	59	1	vanA	vanA	Efm epi rise	1
E8168	Yes	14064185	2014	NLD	Venlo	Hospitalized patient	Faeces	Hospitalized patient	Viecuri MC Venlo	ViecuriMCVenlo		51.356743;6.154031	NA	80	4	18	59	1	vanA	vanA	Efm epi rise	1
E8170	Yes	14063464	2014	NLD	Venlo	Hospitalized patient	Faeces	Hospitalized patient	Viecuri MC Venlo	ViecuriMCVenlo		51.356743;6.154031	NA	80	4	18	59	1	vanA	vanA	Efm epi rise	1
E8172	Yes	9914-03-01	2014	NLD	Utrecht	Hospitalized patient	0	Hospitalized patient	UMC Utrecht	UMCUtrecht		52.086052;5.179588	NA	80	4	18	59	1	vanA	vanA	Efm epi rise	1
E8173	Yes	MC14421631	2014	NLD	Heerlen	Hospitalized patient	Faeces	Hospitalized patient	Atrium	Atrium	Zuyderland	Location Atrium Heerlen	Orbis Sittard	50.868649;5.976863	NA	203	3	13	46	1	vanA	vanA	Efm epi rise	1
E8174	Yes	0	2014	NLD	Venlo	Hospitalized patient	Faeces	Hospitalized patient	Viecuri MC Venlo	ViecuriMCVenlo		51.356743;6.154031	NA	80	4	18	59	1	vanA	vanA	Efm epi rise	1
E8175	Yes	0	2014	NLD	Venlo	Hospitalized patient	Faeces	Hospitalized patient	Viecuri MC Venlo	ViecuriMCVenlo		51.356743;6.154031	NA	80	4	18	59	1	vanA	vanA	Efm epi rise	1
E8176	No	0	2014	NLD	Venlo	Hospitalized patient	Faeces	Hospitalized patient	Viecuri MC Venlo	ViecuriMCVenlo		51.356743;6.154031	NA	89	6	32	104	1	vanA	vanA	Efm epi rise	1
E8177	No	0	2014	NLD	Venlo	Hospitalized patient	Faeces	Hospitalized patient	Viecuri MC Venlo	ViecuriMCVenlo		51.356743;6.154031	NA	952	6	30	100	1	vanA	vanA	Efm epi rise	1
E8178	Yes	M14-095192-3	2014	NLD	Sittard	Hospitalized patient	Faeces	Hospitalized patient	Orbis Medisch Centrum	OrbisMedischCentrum	Zuyderland	Location Atrium Heerlen	Orbis Sittard	50.983596;5.845829	NA	117	1	1	2	1	vanB	vanB	Efm epi rise	1
E8179	Yes	M14-095170-1	2014	NLD	Sittard	Hospitalized patient	Faeces	Hospitalized patient	Orbis Medisch Centrum	OrbisMedischCentrum	Zuyderland	Location Atrium Heerlen	Orbis Sittard	50.983596;5.845829	NA	18	4	18	59	1	vanA	vanA	Efm epi rise	1
E8180	Yes	169	14/FS/kh	2014	NLD	Heerlen	Hospitalized patient	Faeces	Hospitalized patient	Atrium	Atrium	Zuyderland	Location Atrium Heerlen	Orbis Sittard	50.868649;5.976863	NA	911	4	20	65	1	vanA	vanA	Efm epi rise	1
E8181	Yes	14301932P	2014	NLD	Amsterdam	Hospitalized patient	0	Hospitalized patient	OLVG	locatie oost	OLVGlocatieoost	OLVG	location east (old OLVG)	west (St Lucas Andreas)	MC Zuiderzee	Flevoziekenhuis	52.358111;4.915392	NA	18	4	22	72	1	vanB	vanB	Efm epi rise	1
E8182	Yes	M14-099370	2014	NLD	Sittard	Hospitalized patient	Faeces	Hospitalized patient	Orbis Medisch Centrum	OrbisMedischCentrum	Zuyderland	Location Atrium Heerlen	Orbis Sittard	50.983596;5.845829	NA	203	3	13	46	1	vanA	vanA	Efm epi rise	1
E8183	Yes	MC14460768	2014	NLD	Heerlen	Hospitalized patient	Faeces	Hospitalized patient	Atrium	Atrium	Zuyderland	Location Atrium Heerlen	Orbis Sittard	50.868649;5.976863	NA	117	1	1	2	1	vanB	vanB	Efm epi rise	1
E8184	Yes	M14-101897	2014	NLD	Sittard	Hospitalized patient	Faeces	Hospitalized patient	Orbis Medisch Centrum	OrbisMedischCentrum	Zuyderland	Location Atrium Heerlen	Orbis Sittard	50.983596;5.845829	NA	203	3	13	46	1	vanA	vanA	Efm epi rise	1
E8185	Yes	M14-102238	2014	NLD	Sittard	Hospitalized patient	Faeces	Hospitalized patient	Orbis Medisch Centrum	OrbisMedischCentrum	Zuyderland	Location Atrium Heerlen	Orbis Sittard	50.983596;5.845829	NA	203	3	13	46	1	vanA	vanA	Efm epi rise	1
E8187	Yes	0	2014	NLD	Amsterdam	Hospitalized patient	0	Hospitalized patient	AMC	AMC		52.294629;4.957973	NA	966	4	20	65	1	vanA	vanA	Efm epi rise	1
E8188	Yes	14073533	2014	NLD	Venlo	Hospitalized patient	Faeces	Hospitalized patient	Viecuri MC Venlo	ViecuriMCVenlo		51.356743;6.154031	NA	965	3	13	46	1	vanA	vanA	Efm epi rise	1
E8189	Yes	179.14/EB/kh	2014	NLD	Heerlen	Hospitalized patient	Faeces	Hospitalized patient	Atrium	Atrium	Zuyderland	Location Atrium Heerlen	Orbis Sittard	50.868649;5.976863	NA	203	3	13	46	1	vanA	vanA	Efm epi rise	1
E8190	Yes	0	2014	NLD	Den Haag	Hospitalized patient	0	Hospitalized patient	Westeinde	Westeinde	Medisch Centrum Haaglanden	location Westeinde	52.073984;4.298913	NA	117	1	2	6	1	vanB	vanB	Efm epi rise	1
E8191	Yes	M14-106760	2014	NLD	Sittard	Hospitalized patient	Faeces	Hospitalized patient	Orbis Medisch Centrum	OrbisMedischCentrum	Zuyderland	Location Atrium Heerlen	Orbis Sittard	50.983596;5.845829	NA	203	3	13	46	1	vanA	vanA	Efm epi rise	1
E8192	Yes	M14-108152	2014	NLD	Sittard	Hospitalized patient	Faeces	Hospitalized patient	Orbis Medisch Centrum	OrbisMedischCentrum	Zuyderland	Location Atrium Heerlen	Orbis Sittard	50.983596;5.845829	NA	203	3	13	46	1	vanA	vanA	Efm epi rise	1
E8193	Yes	0	2014	NLD	Sittard	Hospitalized patient	Faeces	Hospitalized patient	Orbis Medisch Centrum	OrbisMedischCentrum	Zuyderland	Location Atrium Heerlen	Orbis Sittard	50.983596;5.845829	NA	78	3	10	36	1	vanA	vanA	Efm epi rise	1
E8194	Yes	141203-0373-1	2014	NLD	Zwolle	Hospitalized patient	0	Hospitalized patient	Isala klinieken Zwolle	IsalakliniekenZwolle		52.513204;6.124377	NA	117	1	1	1	1	vanA	vanA	Efm epi rise	1
E8195	Yes	14159517-01	2014	NLD	Almelo	Hospitalized patient	0	Hospitalized patient	ZGT Almelo	ZGTAlmelo	Lab Micta Hengelo	diagnostic lab	52.367027;6.668492	NA	117	1	1	1	NA		None	Efm epi rise	1
E8196	Yes	14166710-01	2014	NLD	Almelo	Hospitalized patient	0	Hospitalized patient	ZGT Almelo	ZGTAlmelo	Lab Micta Hengelo	diagnostic lab	52.367028;6.668493	NA	117	1	1	2	1	vanB	vanB	Efm epi rise	1
E8197	Yes	14163051-01	2014	NLD	Almelo	Hospitalized patient	0	Hospitalized patient	ZGT Almelo	ZGTAlmelo	Lab Micta Hengelo	diagnostic lab	52.367029;6.668494	NA	117	1	1	2	1	vanB	vanB	Efm epi rise	1
E8198	Yes	14159517-01 isol=3	2014	NLD	Almelo	Hospitalized patient	0	Hospitalized patient	ZGT Almelo	ZGTAlmelo	Lab Micta Hengelo	diagnostic lab	52.367030;6.668495	NA	117	1	1	2	1	vanB	vanB	Efm epi rise	1
E8199	Yes	14169078-01	2014	NLD	Enschede	Hospitalized patient	0	Hospitalized patient	MST	MST	Lab Micta Hengelo	diagnostic lab	52.221537;6.893662	NA	117	1	1	2	1	vanB	vanB	Efm epi rise	1
E8200	Yes	MC15010673	2015	NLD	Heerlen	Hospitalized patient	Faeces	Hospitalized patient	Atrium	Atrium	Zuyderland	Location Atrium Heerlen	Orbis Sittard	50.868649;5.976863	NA	18	4	18	59	1	vanA	vanA	Efm epi rise	1
E8201	Yes	M15-000253-1	2015	NLD	Sittard	Hospitalized patient	Faeces	Hospitalized patient	Orbis Medisch Centrum	OrbisMedischCentrum	Zuyderland	Location Atrium Heerlen	Orbis Sittard	50.983596;5.845829	NA	203	3	13	46	1	vanA	vanA	Efm epi rise	1
E8202	Yes	141203-0373-1 isolaat3	2015	NLD	Zwolle	Hospitalized patient	0	Hospitalized patient	Isala klinieken Zwolle	IsalakliniekenZwolle		52.513204;6.124377	NA	117	1	1	1	1	vanA	vanA	Efm epi rise	1
E8203	Yes	0	2015	NLD	Den Haag	Hospitalized patient	0	Hospitalized patient	Westeinde	Westeinde	Medisch Centrum Haaglanden	location Westeinde	52.073984;4.298913	NA	117	1	1	1	1	vanB	vanB	Efm epi rise	1
E8204	Yes	15003956-01	2015	NLD	Enschede	Hospitalized patient	0	Hospitalized patient	Het Roessingh	HetRoessingh	Lab Micta Hengelo	diagnostic lab	52.221538;6.893663	NA	117	1	1	2	1	vanB	vanB	Efm epi rise	1
E8205	Yes	013-15/KL/kh	2015	NLD	Heerlen	Hospitalized patient	Faeces	Hospitalized patient	Atrium	Atrium	Zuyderland	Location Atrium Heerlen	Orbis Sittard	50.868649;5.976863	NA	203	3	13	46	1	vanA	vanA	Efm epi rise	1
E8206	Yes	013-15/KL/kh	2015	NLD	Heerlen	Hospitalized patient	Faeces	Hospitalized patient	Atrium	Atrium	Zuyderland	Location Atrium Heerlen	Orbis Sittard	50.868649;5.976863	NA	117	1	1	2	1	vanB	vanB	Efm epi rise	1
E8207	Yes	5162	4	2015	NLD	Utrecht	Hospitalized patient	0	Hospitalized patient	UMC Utrecht	UMCUtrecht		52.086052;5.179588	NA	998	3	10	36	1	vanB	vanB	Efm epi rise	1
E8208	Yes	5162	5	2015	NLD	Utrecht	Hospitalized patient	0	Hospitalized patient	UMC Utrecht	UMCUtrecht		52.086052;5.179588	NA	998	3	10	36	1	vanB	vanB	Efm epi rise	1
E8209	Yes	9981503450	2015	NLD	Arnhem	Hospitalized patient	0	Hospitalized patient	Rijnstate Arnhem	RijnstateArnhem		51.986248;5.976452	NA	18	4	20	65	1	vanA	vanA	Efm epi rise	1
E8210	Yes	0	2015	NLD	Sittard	Hospitalized patient	Faeces	Hospitalized patient	Orbis Medisch Centrum	OrbisMedischCentrum	Zuyderland	Location Atrium Heerlen	Orbis Sittard	50.983596;5.845829	NA	203	3	13	46	1	vanA	vanA	Efm epi rise	1
E8211	Yes	5694	2015	NLD	Doetinchem	Hospitalized patient	0	Hospitalized patient	Slingeland Doetinchem	SlingelandDoetinchem		51.975970;6.284396	NA	117	1	1	1	1	vanB	vanB	Efm epi rise	1
E8212	Yes	14103573-01	2014	NLD	Enschede	Hospitalized patient	0	Hospitalized patient	MST	MST	Lab Micta Hengelo	diagnostic lab	52.221539;6.893664	NA	117	1	1	2	1	vanB	vanB	Efm epi rise	1
E8213	Yes	14120745-01	2014	NLD	Enschede	Hospitalized patient	0	Hospitalized patient	MST	MST	Lab Micta Hengelo	diagnostic lab	52.221540;6.893665	NA	80	4	18	59	1	vanA	vanA	Efm epi rise	1
E8214	Yes	14086004-01	2014	NLD	Enschede	Hospitalized patient	0	Hospitalized patient	MST	MST	Lab Micta Hengelo	diagnostic lab	52.221541;6.893666	NA	117	1	1	2	1	vanB	vanB	Efm epi rise	1
E8215	Yes	14033663-01	2014	NLD	Enschede	Hospitalized patient	0	Hospitalized patient	MST	MST	Lab Micta Hengelo	diagnostic lab	52.221542;6.893667	NA	80	4	18	59	1	vanB	vanB	Efm epi rise	1
E8216	Yes	14067678-01	2014	NLD	Enschede	Hospitalized patient	0	Hospitalized patient	MST	MST	Lab Micta Hengelo	diagnostic lab	52.221543;6.893668	NA	117	1	1	2	1	vanB	vanB	Efm epi rise	1
E8217	Yes	15003956-01	2015	NLD	Enschede	Hospitalized patient	0	Hospitalized patient	Het Roessingh	HetRoessingh	Lab Micta Hengelo	diagnostic lab	52.221544;6.893669	NA	117	1	1	2	1	vanB	vanB	Efm epi rise	1
E8218	Yes	14169078-01	2014	NLD	Enschede	Hospitalized patient	0	Hospitalized patient	MST	MST	Lab Micta Hengelo	diagnostic lab	52.221545;6.893670	NA	117	1	1	2	1	vanB	vanB	Efm epi rise	1
E8219	Yes	15006456-01	2015	NLD	Enschede	Hospitalized patient	0	Hospitalized patient	MST	MST	Lab Micta Hengelo	diagnostic lab	52.221546;6.893671	NA	80	4	18	59	1	vanA	vanA	Efm epi rise	1
E8220	Yes	15015290-01	2015	NLD	Enschede	Hospitalized patient	0	Hospitalized patient	MST	MST	Lab Micta Hengelo	diagnostic lab	52.221547;6.893672	NA	80	4	18	59	1	vanA	vanA	Efm epi rise	1
E8221	Yes	15B-006050	2015	NLD	Den Haag	Hospitalized patient	0	Hospitalized patient	Westeinde	Westeinde	Medisch Centrum Haaglanden	location Westeinde	52.073984;4.298913	NA	117	1	1	1	1	vanB	vanB	Efm epi rise	1
E8222	Yes	15006456-01	2015	NLD	Enschede	Hospitalized patient	0	Hospitalized patient	MST	MST	Lab Micta Hengelo	diagnostic lab	52.221548;6.893673	NA	80	4	18	59	1	vanA	vanA	Efm epi rise	1
E8223	Yes	15018881-01	2015	NLD	Enschede	Hospitalized patient	0	Hospitalized patient	MST	MST	Lab Micta Hengelo	diagnostic lab	52.221549;6.893674	NA	80	4	18	59	1	vanA	vanA	Efm epi rise	1
E8224	Yes	025-15/KL/kh	2015	NLD	Heerlen	Hospitalized patient	Faeces	Hospitalized patient	Atrium	Atrium	Zuyderland	Location Atrium Heerlen	Orbis Sittard	50.868649;5.976863	NA	203	3	13	46	1	vanA	vanA	Efm epi rise	1
E8225	Yes	15024892-01	2015	NLD	Enschede	Hospitalized patient	0	Hospitalized patient	MST	MST	Lab Micta Hengelo	diagnostic lab	52.221550;6.893675	NA	117	1	1	2	1	vanB	vanB	Efm epi rise	1
E8232	Yes	15024482-01	2015	NLD	Enschede	Hospitalized patient	0	Hospitalized patient	MST	MST	Lab Micta Hengelo	diagnostic lab	52.221551;6.893676	NA	202	3	8	29	1	vanA	vanA	Efm epi rise	1
E8233	Yes	7323200	2015	NLD	Amsterdam	Hospitalized patient	Clin_Site_Other	Hospitalized patient	AMC	AMC		52.294629;4.957973	NA	203	3	13	47	1	vanA	vanA	Efm epi rise	1
E8234	Yes	15-520636-01	2015	NLD	Utrecht	Hospitalized patient	Faeces	Hospitalized patient	UMC Utrecht	UMCUtrecht		52.086052;5.179588	NA	203	3	10	38	1	vanB	vanB	Efm epi rise	1
E8235	Yes	15-521210-01	2015	NLD	Utrecht	Hospitalized patient	Faeces	Hospitalized patient	UMC Utrecht	UMCUtrecht		52.086052;5.179588	NA	18	4	22	72	1	vanB	vanB	Efm epi rise	1
E8236	Yes	15-522893-01	2015	NLD	Utrecht	Hospitalized patient	Blood	Hospitalized patient	UMC Utrecht	UMCUtrecht		52.086052;5.179588	NA	18	4	20	64	1	vanA	vanA	Efm epi rise	1
E8237	No	15-520758.2	2015	NLD	Utrecht	Hospitalized patient	0	Hospitalized patient	UMC Utrecht	UMCUtrecht		52.086052;5.179588	NA	64	3	9	34	1	vanA	vanA	Efm epi rise	1
E8238	Yes	150307-0104-1	2015	NLD	Zwolle	Hospitalized patient	0	Hospitalized patient	Isala klinieken Zwolle	IsalakliniekenZwolle		52.513204;6.124377	NA	117	1	1	1	1	vanA	vanA	Efm epi rise	1
E8239	No	115170	2015	NLD	Alkmaar	Hospitalized patient	0	Hospitalized patient	MC Alkmaar	MC Alkmaar	Noordwest Ziekenhuisgroep	location Alkmaar	Den Helder	Heerhugowaard	Schagen	52.171316;5.369946	NA	1007	2	7	25	1	vanA	vanA	Efm epi rise	1
E8240	Yes	MC15111436	2015	NLD	Heerlen	Hospitalized patient	Faeces	Hospitalized patient	Atrium	Atrium	Zuyderland	Location Atrium Heerlen	Orbis Sittard	50.868649;5.976863	NA	117	1	1	2	1	vanB	vanB	Efm epi rise	1
E8241	Yes	15037367	2015	NLD	Enschede	Hospitalized patient	0	Hospitalized patient	MST	MST	Lab Micta Hengelo	diagnostic lab	52.221552;6.893677	NA	117	1	1	2	1	vanB	vanB	Efm epi rise	1
E8242	Yes	15039425-01 isol=1	2015	NLD	Enschede	Hospitalized patient	0	Hospitalized patient	MST	MST	Lab Micta Hengelo	diagnostic lab	52.221553;6.893678	NA	117	1	1	2	1	vanB	vanB	Efm epi rise	1
E8262	Yes	15039446-01	2015	NLD	Enschede	Hospitalized patient	0	Hospitalized patient	MST	MST	Lab Micta Hengelo	diagnostic lab	52.221554;6.893679	NA	117	1	1	2	1	vanB	vanB	Efm epi rise	1
E8263	Yes	1	5000000000000	2015	NLD	Haarlem	Hospitalized patient	Urine	Hospitalized patient	Spaarne ziekenhuis	Spaarneziekenhuis	Streeklab Haarlem	diagnostic lab	52.366787;4.650102	NA	117	1	1	1	1	vanB	vanB	Efm epi rise	1
E8264	Yes	15041864-01/1	2015	NLD	Enschede	Hospitalized patient	0	Hospitalized patient	MST	MST	Lab Micta Hengelo	diagnostic lab	52.221555;6.893680	NA	117	1	1	2	NA		vanB	Efm epi rise	1
E8265	Yes	15041214-01/1	2015	NLD	Enschede	Hospitalized patient	0	Hospitalized patient	MST	MST	Lab Micta Hengelo	diagnostic lab	52.221556;6.893681	NA	117	1	1	2	NA		vanB	Efm epi rise	1
E8266	Yes	15041858-01/1	2015	NLD	Enschede	Hospitalized patient	0	Hospitalized patient	MST	MST	Lab Micta Hengelo	diagnostic lab	52.221557;6.893682	NA	117	1	1	2	NA		vanB	Efm epi rise	1
E8267	Yes	15044068-01 isol=1	2015	NLD	Enschede	Hospitalized patient	0	Hospitalized patient	MST	MST	Lab Micta Hengelo	diagnostic lab	52.221558;6.893683	NA	117	1	1	2	NA		vanB	Efm epi rise	1
E8268	Yes	15043721-01 isol=1	2015	NLD	Enschede	Hospitalized patient	0	Hospitalized patient	MST	MST	Lab Micta Hengelo	diagnostic lab	52.221559;6.893684	NA	117	1	1	2	NA		vanB	Efm epi rise	1
E8269	Yes	15044056-01 isol=1	2015	NLD	Enschede	Hospitalized patient	0	Hospitalized patient	MST	MST	Lab Micta Hengelo	diagnostic lab	52.221560;6.893685	NA	117	1	1	2	NA		vanB	Efm epi rise	1
E8270	Yes	15043189-01 isol=1	2015	NLD	Enschede	Hospitalized patient	0	Hospitalized patient	MST	MST	Lab Micta Hengelo	diagnostic lab	52.221561;6.893686	NA	80	4	18	59	NA		vanA	Efm epi rise	1
E8271	Yes	15043201-01 isol=2	2015	NLD	Enschede	Hospitalized patient	0	Hospitalized patient	MST	MST	Lab Micta Hengelo	diagnostic lab	52.221562;6.893687	NA	117	1	1	2	NA		vanB	Efm epi rise	1
E8272	Yes	15040927-01 isol=3	2015	NLD	Enschede	Hospitalized patient	0	Hospitalized patient	MST	MST	Lab Micta Hengelo	diagnostic lab	52.221563;6.893688	NA	117	1	1	2	NA		vanB	Efm epi rise	1
E8273	Yes	15044053-01 isol=1	2015	NLD	Enschede	Hospitalized patient	0	Hospitalized patient	MST	MST	Lab Micta Hengelo	diagnostic lab	52.221564;6.893689	NA	117	1	1	2	NA		vanB	Efm epi rise	1
E8274	Yes	15043602-01 isol=1	2015	NLD	Enschede	Hospitalized patient	0	Hospitalized patient	MST	MST	Lab Micta Hengelo	diagnostic lab	52.221565;6.893690	NA	117	1	1	2	NA		vanB	Efm epi rise	1
E8275	Yes	15044063-01 isol=1	2015	NLD	Enschede	Hospitalized patient	0	Hospitalized patient	MST	MST	Lab Micta Hengelo	diagnostic lab	52.221566;6.893691	NA	117	1	1	2	NA		vanB	Efm epi rise	1
E8276	Yes	15044066-01 isol=1	2015	NLD	Enschede	Hospitalized patient	0	Hospitalized patient	MST	MST	Lab Micta Hengelo	diagnostic lab	52.221567;6.893692	NA	117	1	1	2	NA		vanB	Efm epi rise	1
E8277	Yes	15044065-01 isol=1	2015	NLD	Enschede	Hospitalized patient	0	Hospitalized patient	MST	MST	Lab Micta Hengelo	diagnostic lab	52.221568;6.893693	NA	117	1	1	2	NA		vanB	Efm epi rise	1
E8278	Yes	15044071-01 isol=1	2015	NLD	Enschede	Hospitalized patient	0	Hospitalized patient	MST	MST	Lab Micta Hengelo	diagnostic lab	52.221569;6.893694	NA	117	1	1	2	NA		vanB	Efm epi rise	1
E8279	Yes	15041972-01/1	2015	NLD	Enschede	Hospitalized patient	0	Hospitalized patient	MST	MST	Lab Micta Hengelo	diagnostic lab	52.221570;6.893695	NA	117	1	1	2	NA		vanB	Efm epi rise	1
E8280	Yes	15041972-01/2	2015	NLD	Enschede	Hospitalized patient	0	Hospitalized patient	MST	MST	Lab Micta Hengelo	diagnostic lab	52.221571;6.893696	NA	117	1	1	2	NA		vanB	Efm epi rise	1
E8281	Yes	15041972-01/3	2015	NLD	Enschede	Hospitalized patient	0	Hospitalized patient	MST	MST	Lab Micta Hengelo	diagnostic lab	52.221572;6.893697	NA	117	1	1	2	NA		vanB	Efm epi rise	1
E8282	Yes	15044047-01 isol=1	2015	NLD	Enschede	Hospitalized patient	0	Hospitalized patient	MST	MST	Lab Micta Hengelo	diagnostic lab	52.221573;6.893698	NA	117	1	1	2	NA		vanB	Efm epi rise	1
E8283	Yes	15044060-01 isol=1	2015	NLD	Enschede	Hospitalized patient	0	Hospitalized patient	MST	MST	Lab Micta Hengelo	diagnostic lab	52.221574;6.893699	NA	117	1	1	2	NA		vanB	Efm epi rise	1
E8284	Yes	15043203-01 isol=1	2015	NLD	Enschede	Hospitalized patient	0	Hospitalized patient	MST	MST	Lab Micta Hengelo	diagnostic lab	52.221575;6.893700	NA	117	1	1	2	NA		vanB	Efm epi rise	1
E8285	Yes	150315+0395	2015	NLD	Den Haag	Hospitalized patient	Faeces	Hospitalized patient	Leyenburg	Leyenburg	HagaZiekenhuis	location Leyweg	52.057286;4.264902	NA	117	1	2	6	1	vanB	vanB	Efm epi rise	1
E8286	Yes	15043544	2015	NLD	Enschede	Hospitalized patient	0	Hospitalized patient	MST	MST	Lab Micta Hengelo	diagnostic lab	52.221576;6.893701	NA	117	1	2	6	NA		vanB	Efm epi rise	1
E8287	Yes	15044320	2015	NLD	Enschede	Hospitalized patient	0	Hospitalized patient	MST	MST	Lab Micta Hengelo	diagnostic lab	52.221577;6.893702	NA	117	1	1	2	NA		vanB	Efm epi rise	1
E8288	Yes	15044319	2015	NLD	Enschede	Hospitalized patient	0	Hospitalized patient	MST	MST	Lab Micta Hengelo	diagnostic lab	52.221578;6.893703	NA	117	1	1	2	NA		vanB	Efm epi rise	1
E8289	Yes	15044387	2015	NLD	Enschede	Hospitalized patient	0	Hospitalized patient	MST	MST	Lab Micta Hengelo	diagnostic lab	52.221579;6.893704	NA	117	1	1	2	NA		vanB	Efm epi rise	1
E8290	Yes	15044316	2015	NLD	Enschede	Hospitalized patient	0	Hospitalized patient	MST	MST	Lab Micta Hengelo	diagnostic lab	52.221580;6.893705	NA	117	1	1	2	NA		vanB	Efm epi rise	1
E8299	Yes	15044585-01 isol=1	2015	NLD	Enschede	Hospitalized patient	0	Hospitalized patient	MST	MST	Lab Micta Hengelo	diagnostic lab	52.221581;6.893706	NA	117	1	1	2	NA		vanB	Efm epi rise	1
E8300	Yes	15044816-01 isol=2	2015	NLD	Enschede	Hospitalized patient	0	Hospitalized patient	MST	MST	Lab Micta Hengelo	diagnostic lab	52.221582;6.893707	NA	117	1	1	2	NA		vanB	Efm epi rise	1
E8301	Yes	15044530-02 isol=1	2015	NLD	Enschede	Hospitalized patient	0	Hospitalized patient	MST	MST	Lab Micta Hengelo	diagnostic lab	52.221583;6.893708	NA	117	1	1	2	NA		vanB	Efm epi rise	1
E8302	Yes	15044816-01 isol=1	2015	NLD	Enschede	Hospitalized patient	0	Hospitalized patient	MST	MST	Lab Micta Hengelo	diagnostic lab	52.221584;6.893709	NA	117	1	1	2	NA		vanB	Efm epi rise	1
E8303	Yes	150402-0114-1 isol=2	2015	NLD	Zwolle	Hospitalized patient	0	Hospitalized patient	Isala klinieken Zwolle	IsalakliniekenZwolle		52.513204;6.124377	NA	117	1	1	1	1	vanA	vanA	Efm epi rise	1
E8304	Yes	15045015-01 isol=1	2015	NLD	Enschede	Hospitalized patient	0	Hospitalized patient	MST	MST	Lab Micta Hengelo	diagnostic lab	52.221585;6.893710	NA	117	1	1	2	NA		vanB	Efm epi rise	1
E8305	Yes	15045015-01 isol=2	2015	NLD	Enschede	Hospitalized patient	0	Hospitalized patient	MST	MST	Lab Micta Hengelo	diagnostic lab	52.221586;6.893711	NA	117	1	1	2	NA		vanB	Efm epi rise	1
E8306	Yes	15045015-01 isol=3	2015	NLD	Enschede	Hospitalized patient	0	Hospitalized patient	MST	MST	Lab Micta Hengelo	diagnostic lab	52.221587;6.893712	NA	117	1	1	2	NA		vanB	Efm epi rise	1
E8307	Yes	15046047-01 isol=1	2015	NLD	Enschede	Hospitalized patient	0	Hospitalized patient	MST	MST	Lab Micta Hengelo	diagnostic lab	52.221588;6.893713	NA	117	1	1	2	NA		vanB	Efm epi rise	1
E8308	Yes	15046799-01 isol=1	2015	NLD	Enschede	Hospitalized patient	0	Hospitalized patient	MST	MST	Lab Micta Hengelo	diagnostic lab	52.221589;6.893714	NA	117	1	1	2	NA		vanB	Efm epi rise	1
E8309	Yes	15048057-01 isol=1	2015	NLD	Enschede	Hospitalized patient	0	Hospitalized patient	MST	MST	Lab Micta Hengelo	diagnostic lab	52.221590;6.893715	NA	117	1	1	2	NA		vanB	Efm epi rise	1
E8310	Yes	15048565	2015	NLD	Almelo	Hospitalized patient	0	Hospitalized patient	ZGT Almelo	ZGTAlmelo	Lab Micta Hengelo	diagnostic lab	52.367030;6.668495	NA	117	1	1	2	NA		vanB	Efm epi rise	1
E8311	Yes	15048480	2015	NLD	Enschede	Hospitalized patient	0	Hospitalized patient	MST	MST	Lab Micta Hengelo	diagnostic lab	52.221590;6.893715	NA	117	1	1	2	NA		vanB	Efm epi rise	1
E8312	Yes	15048466-01	2015	NLD	Enschede	Hospitalized patient	0	Hospitalized patient	MST	MST	Lab Micta Hengelo	diagnostic lab	52.221591;6.893716	NA	117	1	1	2	NA		vanB	Efm epi rise	1
E8313	Yes	15048451-01	2015	NLD	Enschede	Hospitalized patient	0	Hospitalized patient	MST	MST	Lab Micta Hengelo	diagnostic lab	52.221592;6.893717	NA	117	1	1	2	NA		vanB	Efm epi rise	1
E8314	Yes	15048430-01	2015	NLD	Enschede	Hospitalized patient	0	Hospitalized patient	MST	MST	Lab Micta Hengelo	diagnostic lab	52.221593;6.893718	NA	117	1	1	2	NA		vanB	Efm epi rise	1
E8315	Yes	15048472-01	2015	NLD	Enschede	Hospitalized patient	0	Hospitalized patient	MST	MST	Lab Micta Hengelo	diagnostic lab	52.221594;6.893719	NA	117	1	1	2	NA		vanB	Efm epi rise	1
E8316	Yes	15048479-01	2015	NLD	Enschede	Hospitalized patient	0	Hospitalized patient	MST	MST	Lab Micta Hengelo	diagnostic lab	52.221595;6.893720	NA	117	1	1	2	NA		vanB	Efm epi rise	1
E8317	Yes	15049615	2015	NLD	Enschede	Hospitalized patient	0	Hospitalized patient	MST	MST	Lab Micta Hengelo	diagnostic lab	52.221596;6.893721	NA	117	1	1	2	NA		vanB	Efm epi rise	1
E8319	Yes	15048830	2015	NLD	Almelo	Hospitalized patient	0	Hospitalized patient	ZGT Almelo	ZGTAlmelo	Lab Micta Hengelo	diagnostic lab	52.367030;6.668495	NA	117	1	1	2	NA		vanB	Efm epi rise	1
E8320	Yes	15050365-01	2015	NLD	Enschede	Hospitalized patient	0	Hospitalized patient	MST	MST	Lab Micta Hengelo	diagnostic lab	52.221596;6.893721	NA	117	1	1	2	NA		vanB	Efm epi rise	1
E8321	Yes	15051799-01	2015	NLD	Enschede	Hospitalized patient	0	Hospitalized patient	MST	MST	Lab Micta Hengelo	diagnostic lab	52.221597;6.893722	NA	80	4	18	59	NA		vanA	Efm epi rise	1
E8322	Yes	15049821-01	2015	NLD	Enschede	Hospitalized patient	0	Hospitalized patient	MST	MST	Lab Micta Hengelo	diagnostic lab	52.221598;6.893723	NA	117	1	1	1	NA		vanB	Efm epi rise	1
E8323	Yes	809794D	2015	NLD	Amsterdam	Hospitalized patient	0	Hospitalized patient	AMC	AMC		52.294629;4.957973	NA	203	3	13	47	1	vanA	vanA	Efm epi rise	1
E8324	Yes	15051976-01 isol 2	2015	NLD	Enschede	Hospitalized patient	0	Hospitalized patient	MST	MST	Lab Micta Hengelo	diagnostic lab	52.221599;6.893724	NA	262	4	19	62	NA		vanB	Efm epi rise	1
E8325	Yes	15052758-01 isol=1	2015	NLD	Enschede	Hospitalized patient	0	Hospitalized patient	MST	MST	Lab Micta Hengelo	diagnostic lab	52.221600;6.893725	NA	117	1	1	2	NA		vanB	Efm epi rise	1
E8326	Yes	15052795-01 isol=1	2015	NLD	Enschede	Hospitalized patient	0	Hospitalized patient	MST	MST	Lab Micta Hengelo	diagnostic lab	52.221601;6.893726	NA	117	1	1	2	NA		vanB	Efm epi rise	1
E8328	Yes	15053245-01 isol=1	2015	NLD	Enschede	Hospitalized patient	0	Hospitalized patient	MST	MST	Lab Micta Hengelo	diagnostic lab	52.221602;6.893727	NA	117	1	1	2	NA		None	Efm epi rise	1
E8329	Yes	15053256-01 isol=1	2015	NLD	Enschede	Hospitalized patient	0	Hospitalized patient	MST	MST	Lab Micta Hengelo	diagnostic lab	52.221603;6.893728	NA	117	1	1	2	NA		vanB	Efm epi rise	1
E8330	Yes	15-024032	2015	NLD	Venlo	Hospitalized patient	Urine	Hospitalized patient	Viecuri MC Venlo	ViecuriMCVenlo		51.356743;6.154031	NA	117	1	1	2	1	vanB	vanB	Efm epi rise	1
E8333	Yes	15052613-01 isol=01	2015	NLD	Enschede	Hospitalized patient	0	Hospitalized patient	MST	MST	Lab Micta Hengelo	diagnostic lab	52.221604;6.893729	NA	117	1	1	2	NA		vanB	Efm epi rise	1
E8334	Yes	15053942-01 isol=1	2015	NLD	Enschede	Hospitalized patient	0	Hospitalized patient	MST	MST	Lab Micta Hengelo	diagnostic lab	52.221605;6.893730	NA	117	1	1	2	NA		vanB	Efm epi rise	1
E8335	Yes	15053253-01 isol=1	2015	NLD	Enschede	Hospitalized patient	0	Hospitalized patient	MST	MST	Lab Micta Hengelo	diagnostic lab	52.221606;6.893731	NA	117	1	1	2	NA		vanB	Efm epi rise	1
E8336	Yes	15053471-01 isol=1	2015	NLD	Enschede	Hospitalized patient	0	Hospitalized patient	MST	MST	Lab Micta Hengelo	diagnostic lab	52.221607;6.893732	NA	117	1	1	2	NA		vanB	Efm epi rise	1
E8337	Yes	15056321-01/1	2015	NLD	Enschede	Hospitalized patient	0	Hospitalized patient	MST	MST	Lab Micta Hengelo	diagnostic lab	52.221608;6.893733	NA	117	1	1	2	NA		vanB	Efm epi rise	1
E8338	Yes	15057111-01 isol=1	2015	NLD	Enschede	Hospitalized patient	0	Hospitalized patient	MST	MST	Lab Micta Hengelo	diagnostic lab	52.221609;6.893734	NA	117	1	1	2	NA		vanB	Efm epi rise	1
E8339	Yes	1302010219	2015	NLD	Dordrecht	Hospitalized patient	0	Hospitalized patient	Albert Schweitzer	Albert Schweitzer	RLMM	diagnostic lab	51.838866;4.957332	NA	412	3	10	37	1	vanA	vanA	Efm epi rise	1
E8340	Yes	1412210091	2015	NLD	Dordrecht	Hospitalized patient	0	Hospitalized patient	Albert Schweitzer	Albert Schweitzer	RLMM	diagnostic lab	51.838866;4.957332	NA	117	1	2	8	1	vanA	vanA	Efm epi rise	1
E8341	Yes	1502160205	2015	NLD	Dordrecht	Hospitalized patient	0	Hospitalized patient	Albert Schweitzer	Albert Schweitzer	RLMM	diagnostic lab	51.838866;4.957332	NA	1012	4	19	62	1	vanA	vanA	Efm epi rise	1
E8342	Yes	1504070188	2015	NLD	Dordrecht	Hospitalized patient	0	Hospitalized patient	Albert Schweitzer	Albert Schweitzer	RLMM	diagnostic lab	51.838866;4.957332	NA	80	4	18	59	1	vanA	vanA	Efm epi rise	1
E8343	Yes	1504170322	2015	NLD	Dordrecht	Hospitalized patient	0	Hospitalized patient	Albert Schweitzer	Albert Schweitzer	RLMM	diagnostic lab	51.838866;4.957332	NA	203	3	10	38	1	vanA	vanA	Efm epi rise	1
E8344	Yes	1504180121	2015	NLD	Dordrecht	Hospitalized patient	0	Hospitalized patient	Albert Schweitzer	Albert Schweitzer	RLMM	diagnostic lab	51.838866;4.957332	NA	117	1	2	8	1	vanA	vanA	Efm epi rise	1
E8345	Yes	1504240089	2015	NLD	Dordrecht	Hospitalized patient	0	Hospitalized patient	Albert Schweitzer	Albert Schweitzer	RLMM	diagnostic lab	51.838866;4.957332	NA	203	3	10	38	1	vanA	vanA	Efm epi rise	1
E8346	Yes	1504240102	2015	NLD	Dordrecht	Hospitalized patient	0	Hospitalized patient	Albert Schweitzer	Albert Schweitzer	RLMM	diagnostic lab	51.838866;4.957332	NA	117	1	2	8	1	vanA	vanA	Efm epi rise	1
E8347	Yes	1504240182	2015	NLD	Dordrecht	Hospitalized patient	0	Hospitalized patient	Albert Schweitzer	Albert Schweitzer	RLMM	diagnostic lab	51.838866;4.957332	NA	117	1	2	8	1	vanA	vanA	Efm epi rise	1
E8348	Yes	1504240170	2015	NLD	Dordrecht	Hospitalized patient	0	Hospitalized patient	Albert Schweitzer	Albert Schweitzer	RLMM	diagnostic lab	51.838866;4.957332	NA	117	1	2	8	1	vanA	vanA	Efm epi rise	1
E8349	Yes	1504200183	2015	NLD	Dordrecht	Hospitalized patient	0	Hospitalized patient	Albert Schweitzer	Albert Schweitzer	RLMM	diagnostic lab	51.838866;4.957332	NA	117	1	2	8	1	vanA	vanA	Efm epi rise	1
E8350	Yes	1504230482	2015	NLD	Dordrecht	Hospitalized patient	0	Hospitalized patient	Albert Schweitzer	Albert Schweitzer	RLMM	diagnostic lab	51.838866;4.957332	NA	203	3	10	38	1	vanA	vanA	Efm epi rise	1
E8351	Yes	1504260106	2015	NLD	Dordrecht	Hospitalized patient	0	Hospitalized patient	Albert Schweitzer	Albert Schweitzer	RLMM	diagnostic lab	51.838866;4.957332	NA	117	1	2	8	1	vanA	vanA	Efm epi rise	1
E8352	Yes	15059524-01	2015	NLD	Enschede	Hospitalized patient	0	Hospitalized patient	MST	MST	Lab Micta Hengelo	diagnostic lab	52.221610;6.893735	NA	117	1	1	2	NA		vanB	Efm epi rise	1
E8353	Yes	15060001-01	2015	NLD	Enschede	Hospitalized patient	0	Hospitalized patient	MST	MST	Lab Micta Hengelo	diagnostic lab	52.221611;6.893736	NA	117	1	1	2	NA		vanB	Efm epi rise	1
E8354	Yes	15059810-01	2015	NLD	Enschede	Hospitalized patient	0	Hospitalized patient	MST	MST	Lab Micta Hengelo	diagnostic lab	52.221612;6.893737	NA	117	1	1	2	NA		vanB	Efm epi rise	1
E8355	Yes	15059764-01	2015	NLD	Enschede	Hospitalized patient	0	Hospitalized patient	MST	MST	Lab Micta Hengelo	diagnostic lab	52.221613;6.893738	NA	117	1	1	2	NA		vanB	Efm epi rise	1
E8356	Yes	15060015-01	2015	NLD	Enschede	Hospitalized patient	0	Hospitalized patient	MST	MST	Lab Micta Hengelo	diagnostic lab	52.221614;6.893739	NA	117	1	1	2	NA		vanB	Efm epi rise	1
E8357	Yes	15060505-01	2015	NLD	Enschede	Hospitalized patient	0	Hospitalized patient	MST	MST	Lab Micta Hengelo	diagnostic lab	52.221615;6.893740	NA	117	1	1	2	NA		vanB	Efm epi rise	1
E8358	Yes	15055425-01/1	2015	NLD	Enschede	Hospitalized patient	0	Hospitalized patient	MST	MST	Lab Micta Hengelo	diagnostic lab	52.221616;6.893741	NA	117	1	1	2	NA		vanB	Efm epi rise	1
E8359	Yes	15061844-01 150 2	2015	NLD	Enschede	Hospitalized patient	0	Hospitalized patient	MST	MST	Lab Micta Hengelo	diagnostic lab	52.221617;6.893742	NA	117	1	1	2	NA		vanB	Efm epi rise	1
E8360	Yes	15062367-01 isol=1	2015	NLD	Enschede	Hospitalized patient	0	Hospitalized patient	MST	MST	Lab Micta Hengelo	diagnostic lab	52.221618;6.893743	NA	262	4	19	62	NA		vanB	Efm epi rise	1
E8375	Yes	15062260-01 isol=1	2015	NLD	Enschede	Hospitalized patient	0	Hospitalized patient	MST	MST	Lab Micta Hengelo	diagnostic lab	52.221619;6.893744	NA	117	1	1	2	NA		vanB	Efm epi rise	1
E8376	Yes	15062500-01 isol-1	2015	NLD	Enschede	Hospitalized patient	0	Hospitalized patient	MST	MST	Lab Micta Hengelo	diagnostic lab	52.221620;6.893745	NA	117	1	1	2	NA		vanB	Efm epi rise	1
E8377	Yes	15062988-01 isol=1	2015	NLD	Enschede	Hospitalized patient	0	Hospitalized patient	MST	MST	Lab Micta Hengelo	diagnostic lab	52.221621;6.893746	NA	117	1	1	2	NA		vanB	Efm epi rise	1
E8378	Yes	15064688-01 isol=1	2015	NLD	Enschede	Hospitalized patient	0	Hospitalized patient	MST	MST	Lab Micta Hengelo	diagnostic lab	52.221622;6.893747	NA	117	1	1	2	NA		vanB	Efm epi rise	1
E8379	Yes	15063876-01 isol=1	2015	NLD	Enschede	Hospitalized patient	0	Hospitalized patient	MST	MST	Lab Micta Hengelo	diagnostic lab	52.221623;6.893748	NA	117	1	1	2	NA		vanB	Efm epi rise	1
E8380	Yes	15063430-01 isol=1	2015	NLD	Enschede	Hospitalized patient	0	Hospitalized patient	MST	MST	Lab Micta Hengelo	diagnostic lab	52.221624;6.893749	NA	117	1	1	2	NA		vanB	Efm epi rise	1
E8381	Yes	15063867-01 ispl=1	2015	NLD	Enschede	Hospitalized patient	0	Hospitalized patient	MST	MST	Lab Micta Hengelo	diagnostic lab	52.221625;6.893750	NA	117	1	1	2	NA		vanB	Efm epi rise	1
E8382	Yes	15063199-01 isol=1	2015	NLD	Enschede	Hospitalized patient	0	Hospitalized patient	MST	MST	Lab Micta Hengelo	diagnostic lab	52.221626;6.893751	NA	117	1	1	2	NA		vanB	Efm epi rise	1
E8386	Yes	150514-0121-1 isolaat3	2015	NLD	Zwolle	Hospitalized patient	0	Hospitalized patient	Isala klinieken Zwolle	IsalakliniekenZwolle		52.513204;6.124377	NA	117	1	1	1	1	vanA	vanA	Efm epi rise	1
E8387	Yes	9981522875	2015	NLD	Arnhem	Hospitalized patient	Faeces	Hospitalized patient	Rijnstate Arnhem	RijnstateArnhem		51.986248;5.976452	NA	80	4	18	59	1	vanA	vanA	Efm epi rise	1
E8388	Yes	15-553065-1	2015	NLD	Utrecht	Hospitalized patient	0	Hospitalized patient	UMC Utrecht	UMCUtrecht		52.086052;5.179588	NA	203	3	13	46	1	vanA	vanA	Efm epi rise	1
E8390	Yes	15-553968-2	2015	NLD	Utrecht	Hospitalized patient	Faeces	Hospitalized patient	UMC Utrecht	UMCUtrecht		52.086052;5.179588	NA	203	3	13	46	1	vanA	vanA	Efm epi rise	1
E8391	Yes	150616-0582-1	2015	NLD	Zwolle	Hospitalized patient	0	Hospitalized patient	Isala klinieken Zwolle	IsalakliniekenZwolle		52.513204;6.124377	NA	117	1	1	1	1	vanA	vanA	Efm epi rise	1
E8392	No	M15-053403	2015	NLD	Sittard	Hospitalized patient	Faeces	Hospitalized patient	Orbis Medisch Centrum	OrbisMedischCentrum	Zuyderland	Location Atrium Heerlen	Orbis Sittard	50.983596;5.845829	NA	5	6	30	99	1	vanA	vanA	Efm epi rise	1
E8393	Yes	15250939	2015	NLD	Heerlen	Hospitalized patient	Faeces	Hospitalized patient	Atrium	Atrium	Zuyderland	Location Atrium Heerlen	Orbis Sittard	50.868649;5.976863	NA	17	3	10	35	1	vanA	vanA	Efm epi rise	1
E8394	Yes	105.15/FS/kh	2015	NLD	Heerlen	Hospitalized patient	Faeces	Hospitalized patient	Atrium	Atrium	Zuyderland	Location Atrium Heerlen	Orbis Sittard	50.868649;5.976863	NA	17	3	10	35	1	vanA	vanA	Efm epi rise	1
E8395	Yes	1500061957	2015	NLD	Nieuwegein	Hospitalized patient	Faeces	Hospitalized patient	Antonius location Nieuwegein	AntoniusNieuwegein	Antonius location Nieuwegein and Oudenrijn	52.025157;5.080617	NA	203	3	13	46	1	vanA	vanA	Efm epi rise	1
E8396	Yes	1500029981GQ273	2015	NLD	Nieuwegein	Hospitalized patient	Faeces	Hospitalized patient	Antonius location Nieuwegein	AntoniusNieuwegein	Antonius location Nieuwegein and Oudenrijn	52.025157;5.080617	NA	80	4	18	59	1	vanA	vanA	Efm epi rise	1
E8397	Yes	1500055328 GT226	2015	NLD	Nieuwegein	Hospitalized patient	Faeces	Hospitalized patient	Antonius location Nieuwegein	AntoniusNieuwegein	Antonius location Nieuwegein and Oudenrijn	52.025157;5.080617	NA	80	4	18	59	1	vanA	vanA	Efm epi rise	1
E8398	Yes	B178941	2015	NLD	Woerden	Hospitalized patient	Faeces	Hospitalized patient	Zuwe Hofpoort	ZuweHofpoort		52.079443;4.892279	NA	192	3	8	29	1	vanA	vanA	Efm epi rise	1
E8399	Yes	1505040278	2015	NLD	Dordrecht	Hospitalized patient	0	Hospitalized patient	Albert Schweitzer	Albert Schweitzer	RLMM	diagnostic lab	51.838866;4.957332	NA	117	1	2	8	1	vanA	vanA	Efm epi rise	1
E8400	Yes	1505200422	2015	NLD	Dordrecht	Hospitalized patient	0	Hospitalized patient	Albert Schweitzer	Albert Schweitzer	RLMM	diagnostic lab	51.838866;4.957332	NA	117	1	2	8	1	vanA	vanA	Efm epi rise	1
E8401	Yes	15-561424.	2015	NLD	Utrecht	Hospitalized patient	Faeces	Hospitalized patient	UMC Utrecht	UMCUtrecht		52.086052;5.179588	NA	18	4	22	74	1	vanB	vanB	Efm epi rise	1
E8402	Yes	29755846	2015	NLD	Den Haag	Hospitalized patient	0	Hospitalized patient	Westeinde	Westeinde	Medisch Centrum Haaglanden	location Westeinde	52.073984;4.298913	NA	203	3	10	37	1	vanA	vanA	Efm epi rise	1
E8403	No	M15-059973-1	2015	NLD	Sittard	Hospitalized patient	Faeces	Hospitalized patient	Orbis Medisch Centrum	OrbisMedischCentrum	Zuyderland	Location Atrium Heerlen	Orbis Sittard	50.983596;5.845829	NA	6	6	29	96	1	vanA	vanA	Efm epi rise	1
E8404	Yes	136950	2015	NLD	Rotterdam	Hospitalized patient	0	Hospitalized patient	Erasmus MC	ErasmusMC		51.910144;4.466035	NA	80	4	18	59	1	vanA	vanA	Efm epi rise	1
E8405	Yes	132505	2015	NLD	Rotterdam	Hospitalized patient	0	Hospitalized patient	Erasmus MC	ErasmusMC		51.910144;4.466035	NA	117	1	1	1	1	vanB	vanB	Efm epi rise	1
E8406	Yes	137508	2015	NLD	Rotterdam	Hospitalized patient	0	Hospitalized patient	Erasmus MC	ErasmusMC		51.910144;4.466035	NA	203	3	10	38	1	vanB	vanB	Efm epi rise	1
E8407	Yes	130696	2015	NLD	Rotterdam	Hospitalized patient	0	Hospitalized patient	Erasmus MC	ErasmusMC		51.910144;4.466035	NA	18	4	22	72	1	vanA	None	Efm epi rise	1
E8408	Yes	132741	2015	NLD	Rotterdam	Hospitalized patient	0	Hospitalized patient	Erasmus MC	ErasmusMC		51.910144;4.466035	NA	117	1	1	1	1	vanB	vanB	Efm epi rise	1
E8409	Yes	132741	2015	NLD	Rotterdam	Hospitalized patient	0	Hospitalized patient	Erasmus MC	ErasmusMC		51.910144;4.466035	NA	117	1	1	1	1	vanB	vanB	Efm epi rise	1
E8410	Yes	15-564068	2015	NLD	Utrecht	Hospitalized patient	Throat	Hospitalized patient	UMC Utrecht	UMCUtrecht		52.086052;5.179588	NA	192	3	8	29	1	vanA	vanA	Efm epi rise	1
E8412	Yes	1	5100000000000	2015	NLD	Haarlem	Hospitalized patient	Faeces	Hospitalized patient	Spaarne ziekenhuis	Spaarneziekenhuis	Streeklab Haarlem	diagnostic lab	52.366787;4.650102	NA	117	1	1	3	1	vanB	vanB	Efm epi rise	1
E8413	Yes	128	15/Kl/ds	2015	NLD	Heerlen	Hospitalized patient	Faeces	Hospitalized patient	Atrium	Atrium	Zuyderland	Location Atrium Heerlen	Orbis Sittard	50.868649;5.976863	NA	117	1	1	1	1	vanB	vanB	Efm epi rise	1
E8414	Yes	150701-0104-1	2015	NLD	Zwolle	Hospitalized patient	0	Hospitalized patient	Isala klinieken Zwolle	IsalakliniekenZwolle		52.513204;6.124377	NA	117	1	1	1	1	vanA	vanA	Efm epi rise	1
E8415	Yes	MC15310594	2015	NLD	Heerlen	Hospitalized patient	Faeces	Hospitalized patient	Atrium	Atrium	Zuyderland	Location Atrium Heerlen	Orbis Sittard	50.868649;5.976863	NA	203	3	13	46	1	vanA	vanA	Efm epi rise	1
E8416	Yes	1	5100000000000	2015	NLD	Haarlem	Hospitalized patient	Faeces	Hospitalized patient	Spaarne ziekenhuis	Spaarneziekenhuis	Streeklab Haarlem	diagnostic lab	52.366787;4.650102	NA	412	3	10	38	1	vanA	vanA	Efm epi rise	1
E8418	Yes	14M082094-1	2015	NLD	Breda	Hospitalized patient	0	Hospitalized patient	Amphia ziekenhuis Breda	AmphiaziekenhuisBreda		51.574462;4.762828	NA	117	1	1	1	1	vanB	vanB	Efm epi rise	1
E8419	Yes	15M069237-1 1.encspp	2015	NLD	Breda	Hospitalized patient	0	Hospitalized patient	Amphia ziekenhuis Breda	AmphiaziekenhuisBreda		51.574462;4.762828	NA	117	1	1	1	1	vanB	vanB	Efm epi rise	1
E8420	Yes	15M069237-1 2.encspp	2015	NLD	Breda	Hospitalized patient	0	Hospitalized patient	Amphia ziekenhuis Breda	AmphiaziekenhuisBreda		51.574462;4.762828	NA	117	1	1	1	1	vanB	vanB	Efm epi rise	1
E8421	Yes	1	5100000000000	2015	NLD	Haarlem	Hospitalized patient	Faeces	Hospitalized patient	Spaarne ziekenhuis	Spaarneziekenhuis	Streeklab Haarlem	diagnostic lab	52.366787;4.650102	NA	203	3	13	46	1	vanA	vanA	Efm epi rise	1
E8422	Yes	15149041	2015	NLD	Alkmaar	Hospitalized patient	0	Hospitalized patient	MC Alkmaar	MCAlkmaar	Noordwest Ziekenhuisgroep	location Alkmaar	Den Helder	Heerhugowaard	Schagen	52.627625;4.737694	NA	117	1	1	3	1	vanB	vanB	Efm epi rise	1
E8423	Yes	9801535022	2015	NLD	Utrecht	Hospitalized patient	0	Hospitalized patient	Diakonessenhuis Utrecht	DiakonessenhuisUtrecht		52.081599;5.138709	NA	80	4	18	61	1	vanA	vanA	Efm epi rise	1
E8424	Yes	9801535023	2015	NLD	Utrecht	Hospitalized patient	0	Hospitalized patient	Diakonessenhuis Utrecht	DiakonessenhuisUtrecht		52.081599;5.138709	NA	552	4	19	62	1	vanA vanB	vanA/vanB	Efm epi rise	1
E8425	Yes	9801535024	2015	NLD	Utrecht	Hospitalized patient	0	Hospitalized patient	Diakonessenhuis Utrecht	DiakonessenhuisUtrecht		52.081599;5.138709	NA	552	4	19	62	1	vanA vanB	vanA/vanB	Efm epi rise	1
E8426	Yes	9801535025	2015	NLD	Utrecht	Hospitalized patient	0	Hospitalized patient	Diakonessenhuis Utrecht	DiakonessenhuisUtrecht		52.081599;5.138709	NA	552	4	19	63	1	vanA vanB	vanA/vanB	Efm epi rise	1
E8427	Yes	179182	2015	NLD	Rotterdam	Hospitalized patient	0	Hospitalized patient	Erasmus MC	ErasmusMC		51.910144;4.466035	NA	80	4	18	59	1	vanA	vanA	Efm epi rise	1
E8428	Yes	173883	2015	NLD	Rotterdam	Hospitalized patient	0	Hospitalized patient	Erasmus MC	ErasmusMC		51.910144;4.466035	NA	117	1	1	2	1	vanB	vanB	Efm epi rise	1
E8429	Yes	179161	2012	NLD	Rotterdam	Hospitalized patient	0	Hospitalized patient	Erasmus MC	ErasmusMC		51.910144;4.466035	NA	1180	1	1	1	1	vanD	vanD	Efm epi rise	1
E8430	Yes	179183	2015	NLD	Rotterdam	Hospitalized patient	0	Hospitalized patient	Erasmus MC	ErasmusMC		51.910144;4.466035	NA	117	1	1	1	1	vanB	vanB	Efm epi rise	1
E8431	Yes	179184	2015	NLD	Rotterdam	Hospitalized patient	0	Hospitalized patient	Erasmus MC	ErasmusMC		51.910144;4.466035	NA	80	4	18	61	1	vanA	vanA	Efm epi rise	1
E8432	Yes	179185	2015	NLD	Rotterdam	Hospitalized patient	0	Hospitalized patient	Erasmus MC	ErasmusMC		51.910144;4.466035	NA	117	1	1	2	1	vanB	vanB	Efm epi rise	1
E8433	Yes	179171	2015	NLD	Rotterdam	Hospitalized patient	0	Hospitalized patient	Erasmus MC	ErasmusMC		51.910144;4.466035	NA	342	1	5	15	1	vanA	vanA	Efm epi rise	1
E8434	Yes	15-151-712	2015	NLD	Alkmaar	Hospitalized patient	Faeces	Hospitalized patient	MC Alkmaar	MCAlkmaar	Noordwest Ziekenhuisgroep	location Alkmaar	Den Helder	Heerhugowaard	Schagen	52.627625;4.737694	NA	117	1	1	3	1	vanB	vanB	Efm epi rise	1
E8435	Yes	15151590	2015	NLD	Alkmaar	Hospitalized patient	Faeces	Hospitalized patient	MC Alkmaar	MCAlkmaar	Noordwest Ziekenhuisgroep	location Alkmaar	Den Helder	Heerhugowaard	Schagen	52.627625;4.737694	NA	117	1	1	3	1	vanB	vanB	Efm epi rise	1
E8436	Yes	9801537009	2015	NLD	Utrecht	Hospitalized patient	0	Hospitalized patient	Diakonessenhuis Utrecht	DiakonessenhuisUtrecht		52.081599;5.138709	NA	552	4	19	62	1	vanA vanB	vanA/vanB	Efm epi rise	1
E8437	Yes	15-583130	2015	NLD	Utrecht	Hospitalized patient	Faeces	Hospitalized patient	UMC Utrecht	UMCUtrecht		52.086052;5.179588	NA	203	3	13	46	1	vanA	vanA	Efm epi rise	1
E8438	Yes	150911+2820	2015	NLD	Den Haag	Hospitalized patient	0	Hospitalized patient	Leyenburg	Leyenburg	HagaZiekenhuis	location Leyweg	52.057286;4.264902	NA	203	3	13	46	1	vanA	vanA	Efm epi rise	1
E8439	Yes	0	2015	NLD	Alkmaar	Hospitalized patient	Faeces	Hospitalized patient	MC Alkmaar	MCAlkmaar	Noordwest Ziekenhuisgroep	location Alkmaar	Den Helder	Heerhugowaard	Schagen	52.627625;4.737694	NA	18	4	18	59	1	vanA	vanA	Efm epi rise	1
E8440	Yes	0	2015	NLD	Alkmaar	Hospitalized patient	0	Hospitalized patient	MC Alkmaar	MCAlkmaar	Noordwest Ziekenhuisgroep	location Alkmaar	Den Helder	Heerhugowaard	Schagen	52.627625;4.737694	NA	117	1	1	3	1	vanB	vanB	Efm epi rise	1
E8441	Yes	9801538011	2015	NLD	Utrecht	Hospitalized patient	0	Hospitalized patient	Diakonessenhuis Utrecht	DiakonessenhuisUtrecht		52.081599;5.138709	NA	18	4	20	65	1	vanA	vanA	Efm epi rise	1
E8442	Yes	156.15/EB/ds	2015	NLD	Heerlen	Hospitalized patient	Faeces	Hospitalized patient	Atrium	Atrium	Zuyderland	Location Atrium Heerlen	Orbis Sittard	50.868649;5.976863	NA	203	3	13	46	1	vanA	vanA	Efm epi rise	1
E8443	Yes	15154763	2015	NLD	Alkmaar	Hospitalized patient	Faeces	Hospitalized patient	MC Alkmaar	MCAlkmaar	Noordwest Ziekenhuisgroep	location Alkmaar	Den Helder	Heerhugowaard	Schagen	52.627625;4.737694	NA	117	1	1	3	1	vanB	vanB	Efm epi rise	1
E8444	Yes	9801538034	2015	NLD	Utrecht	Hospitalized patient	0	Hospitalized patient	Diakonessenhuis Utrecht	DiakonessenhuisUtrecht		52.081599;5.138709	NA	80	4	18	59	1	vanA	vanA	Efm epi rise	1
E8445	Yes	15156069	2015	NLD	Alkmaar	Hospitalized patient	Faeces	Hospitalized patient	MC Alkmaar	MCAlkmaar	Noordwest Ziekenhuisgroep	location Alkmaar	Den Helder	Heerhugowaard	Schagen	52.627625;4.737694	NA	117	1	1	3	1	vanB	vanB	Efm epi rise	1
E8446	Yes	9801535022	2015	NLD	Utrecht	Hospitalized patient	0	Hospitalized patient	Diakonessenhuis Utrecht	DiakonessenhuisUtrecht		52.081599;5.138709	NA	80	4	18	59	NA		vanA	Efm epi rise	1
E8447	Yes	15146108	2015	NLD	Amersfoort	Hospitalized patient	Faeces	Hospitalized patient	Meander Medisch Centrum	MeanderMedischCentrum		52.171316;5.369946	NA	50	2	6	21	1	vanA	vanA	Efm epi rise	1
E8448	Yes	15146082	2015	NLD	Amersfoort	Hospitalized patient	Faeces	Hospitalized patient	Meander Medisch Centrum	MeanderMedischCentrum		52.171316;5.369946	NA	50	2	6	21	1	vanA	vanA	Efm epi rise	1
E8449	Yes	15-590655	2015	NLD	Utrecht	Hospitalized patient	Faeces	Hospitalized patient	UMC Utrecht	UMCUtrecht		52.086052;5.179588	NA	203	3	13	46	1	vanA	vanA	Efm epi rise	1
E8450	No	156342	2015	NLD	Alkmaar	Hospitalized patient	0	Hospitalized patient	MC Alkmaar	MCAlkmaar	Noordwest Ziekenhuisgroep	location Alkmaar	Den Helder	Heerhugowaard	Schagen	52.627625;4.737694	NA	6	6	29	96	1	vanA	vanA	Efm epi rise	1
E8451	Yes	150926-0026-1	2015	NLD	Zwolle	Hospitalized patient	0	Hospitalized patient	Isala klinieken Zwolle	IsalakliniekenZwolle		52.513204;6.124377	NA	117	1	1	2	1	vanB	vanB	Efm epi rise	1
E8452	Yes	M15061940	2015	NLD	Alkmaar	Hospitalized patient	0	Hospitalized patient	MC Alkmaar	MCAlkmaar	Noordwest Ziekenhuisgroep	location Alkmaar	Den Helder	Heerhugowaard	Schagen	52.627625;4.737694	NA	117	1	1	3	1	vanB	vanB	Efm epi rise	1
E8453	Yes	15-593687.2	2015	NLD	Utrecht	Hospitalized patient	Clin_Site_Other	Hospitalized patient	UMC Utrecht	UMCUtrecht		52.086052;5.179588	NA	117	1	1	2	1	vanB	vanB	Efm epi rise	1
E8454	Yes	9801538011 stam 7	2015	NLD	Utrecht	Hospitalized patient	0	Hospitalized patient	Diakonessenhuis Utrecht	DiakonessenhuisUtrecht		52.081599;5.138709	NA	18	4	20	65	1	vanA	vanA	Efm epi rise	1
E8455	Yes	15-595820	2015	NLD	Utrecht	Hospitalized patient	Faeces	Hospitalized patient	UMC Utrecht	UMCUtrecht		52.086052;5.179588	NA	17	4	18	59	1	vanA	vanA	Efm epi rise	1
E8456	Yes	15-595835	2015	NLD	Utrecht	Hospitalized patient	Faeces	Hospitalized patient	UMC Utrecht	UMCUtrecht		52.086052;5.179588	NA	205	1	3	9	0	None	None	Efm epi rise	1
E8457	Yes	15161246	2015	NLD	Alkmaar	Hospitalized patient	0	Hospitalized patient	MC Alkmaar	MCAlkmaar	Noordwest Ziekenhuisgroep	location Alkmaar	Den Helder	Heerhugowaard	Schagen	52.627625;4.737694	NA	117	1	1	3	1	vanB	vanB	Efm epi rise	1
E8458	Yes	15161243	2015	NLD	Alkmaar	Hospitalized patient	0	Hospitalized patient	MC Alkmaar	MCAlkmaar	Noordwest Ziekenhuisgroep	location Alkmaar	Den Helder	Heerhugowaard	Schagen	52.627625;4.737694	NA	117	1	1	3	1	vanB	vanB	Efm epi rise	1
E8459	Yes	15150911	2015	NLD	Amersfoort	Hospitalized patient	Faeces	Hospitalized patient	Meander Medisch Centrum	MeanderMedischCentrum		52.171316;5.369946	NA	50	2	6	21	1	vanA	vanA	Efm epi rise	1
E8460	Yes	1	5100000000000	2015	NLD	Haarlem	Hospitalized patient	Faeces	Hospitalized patient	Spaarne ziekenhuis	Spaarneziekenhuis	Streeklab Haarlem	diagnostic lab	52.366787;4.650102	NA	117	1	1	3	1	vanB	vanB	Efm epi rise	1
E8461	No	S0001-1	2014	NLD	Oegstgeest	Non-hospitalized person	Faeces	Non-hospitalized person				52.186226;4.474810	NA	650	5	26	85	0	None	None	ESBLAT	1
E8466	No	S0002-1	2014	NLD	Zwijndrecht	Dog	Faeces	Pet				51.810598;4.627272	NA	19	3	11	41	0	None	None	ESBLAT	1
E8471	No	S0003-1	2014	NLD	Heerhugowaard	Dog	Faeces	Pet				52.662677;4.832477	NA	887	5	25	83	0	None	None	ESBLAT	1
E8476	No	S0004-1	2014	NLD	Nunspeet	Dog	Faeces	Pet				52.374772;5.769895	NA	19	3	11	41	0	None	None	ESBLAT	1
E8481	No	S0005-1	2014	NLD	Enschede	Dog	Faeces	Pet				52.221537;6.893662	NA	19	3	11	41	0	None	None	ESBLAT	1
E8486	Yes	S0006-1	2014	NLD	Oud Beijerland	Dog	Faeces	Pet				51.818930;4.427236	NA	266	2	6	18	0	None	None	ESBLAT	1
E8491	No	S0007-1	2014	NLD	Heerde	Cat	Faeces	Pet				52.390918;6.049638	NA	19	3	11	41	0	None	None	ESBLAT	1
E8501	Yes	S0009-1	2014	NLD	Geersdijk	Dog	Faeces	Pet				51.561967;3.782054	NA	192	3	9	31	0	None	None	ESBLAT	1
E8506	Yes	S0010-1	2014	NLD	Woudrichem	Dog	Faeces	Pet				51.817007;5.003751	NA	266	2	6	18	0	None	None	ESBLAT	1
E8511	Yes	S0011-1	2014	NLD	Winterswijk Woold	Non-hospitalized person	Faeces	Non-hospitalized person				51.925388;6.719303	NA	18	4	18	59	0	None	None	ESBLAT	1
E8516	Yes	S0012-1	2014	NLD	Winterswijk Woold	Non-hospitalized person	Faeces	Non-hospitalized person				51.925388;6.719303	NA	18	4	18	61	0	None	None	ESBLAT	1
E8521	No	S0013-1	2014	NLD	Zevenbergen	Dog	Faeces	Pet				51.646063;4.607523	NA	38	5	28	93	0	None	None	ESBLAT	1
E8526	Yes	S0014-1	2014	NLD	Eemnes	Non-hospitalized person	Faeces	Non-hospitalized person				52.253746;5.261275	NA	18	4	18	59	0	None	None	ESBLAT	1
E8531	No	S0015-1	2014	NLD	Enkhuizen	Dog	Faeces	Pet				52.715385;5.284683	NA	19	3	11	41	0	None	None	ESBLAT	1
E8534	No	S0016-1	2014	NLD	Sliedrecht	Dog	Faeces	Pet				51.824868;4.773162	NA	885	5	24	80	0	None	None	ESBLAT	1
E8539	No	S0017-1	2014	NLD	Heesselt	Dog	Faeces	Pet				51.813498;5.347130	NA	19	3	11	41	0	None	None	ESBLAT	1
E8544	No	S0018-1	2014	NLD	Heeswijk Dinther	Dog	Faeces	Pet				51.650411;5.486332	NA	19	3	11	41	0	None	None	ESBLAT	1
E8549	No	S0019-1	2014	NLD	Vriescheloo	Dog	Faeces	Pet				53.070701;7.114849	NA	19	3	11	41	0	None	None	ESBLAT	1
E8554	Yes	S0020-1	2014	NLD	Zevenaar	Dog	Faeces	Pet				51.929445;6.076959	NA	266	2	6	18	0	None	None	ESBLAT	1
E8559	Yes	S0021-1	2014	NLD	Uden	Cat	Faeces	Pet				51.663107;5.623923	NA	266	2	6	18	0	None	None	ESBLAT	1
E8564	No	S0022-1	2014	NLD	Hillegom	Dog	Faeces	Pet				52.295626;4.579176	NA	19	3	11	41	0	None	None	ESBLAT	1
E8569	No	S0023-1	2014	NLD	Etten Leur	Dog	Faeces	Pet				51.586886;4.667138	NA	274	3	16	54	0	None	None	ESBLAT	1
E8574	No	S0024-1	2014	NLD	Eersel	Dog	Faeces	Pet				52.132633;5.291266	NA	19	3	11	41	0	None	None	ESBLAT	1
E8579	No	S0025-1	2014	NLD	Capelle aan den IJssel	Dog	Faeces	Pet				51.930151;4.577705	NA	19	3	11	41	0	None	None	ESBLAT	1
E8584	No	S0026-1	2014	NLD	Velserbroek	Non-hospitalized person	Faeces	Non-hospitalized person				52.432838;4.656629	NA	1120	5	26	85	0	None	None	ESBLAT	1
E8589	No	S0027-1	2014	NLD	Daarlerveen	Dog	Faeces	Pet				52.442779;6.577088	NA	1090	5	27	90	0	None	None	ESBLAT	1
E8594	Yes	S0028-1	2014	NLD	Rhenen	Dog	Faeces	Pet				51.962140;5.571116	NA	17	1	3	9	0	None	None	ESBLAT	1
E8599	Yes	S0029-1	2014	NLD	Someren	Dog	Faeces	Pet				51.384967;5.712367	NA	18	4	22	72	0	None	None	ESBLAT	1
E8604	No	S0030-1	2014	NLD	Winterswijk Woold	Non-hospitalized person	Faeces	Non-hospitalized person				51.925388;6.719303	NA	1121	2	7	24	0	None	None	ESBLAT	1
E8614	No	S0032-1	2014	NLD	Noordwijk (ZH)	Dog	Faeces	Pet				52.239989;4.450009	NA	1091	5	25	81	0	None	None	ESBLAT	1
E8619	Yes	S0033-1	2014	NLD	Oudeschans	Dog	Faeces	Pet				53.138470;7.140732	NA	18	4	22	72	0	None	None	ESBLAT	1
E8624	No	S0034-1	2015	NLD	Vlaardingen	Non-hospitalized person	Faeces	Non-hospitalized person				51.912067;4.349437	NA	168	5	26	85	0	None	None	ESBLAT	1
E8629	No	S0035-1	2015	NLD	Scheemda	Dog	Faeces	Pet				53.176351;6.972394	NA	264	5	27	88	0	None	None	ESBLAT	1
E8634	Yes	S0036-1	2015	NLD	Eersel	Dog	Faeces	Pet				51.357808;5.315912	NA	80	4	18	59	0	None	None	ESBLAT	1
E8635	Yes	S0037-1	2015	NLD	Broek op Langedijk	Dog	Faeces	Pet				52.674116;4.805778	NA	266	2	6	18	0	None	None	ESBLAT	1
E8640	No	S0038-1	2015	NLD	Hapert	Dog	Faeces	Pet				51.368537;5.255894	NA	19	3	11	41	0	None	None	ESBLAT	1
E8645	No	S0039-1	2015	NLD	Rietmolen	Non-hospitalized person	Faeces	Non-hospitalized person				52.140676;6.662763	NA	168	5	26	85	0	None	None	ESBLAT	1
E8650	Yes	S0040-1	2015	NLD	Franeker	Dog	Faeces	Pet				53.188821;5.556486	NA	266	2	6	18	0	None	None	ESBLAT	1
E8655	No	S0041-1	2015	NLD	Simpelveld	Dog	Faeces	Pet				50.834027;5.982611	NA	19	3	11	41	0	None	None	ESBLAT	1
E8660	Yes	S0042-1	2015	NLD	Uden	Dog	Faeces	Pet				51.663107;5.623923	NA	266	2	6	18	0	None	None	ESBLAT	1
E8665	Yes	S0043-1	2015	NLD	Veldhoven	Non-hospitalized person	Faeces	Non-hospitalized person				51.417634;5.406021	NA	18	4	22	72	0	None	None	ESBLAT	1
E8670	No	S0044-1	2015	NLD	Wijk bij Duurstede	Non-hospitalized person	Faeces	Non-hospitalized person				51.975600;5.338450	NA	885	5	24	78	0	None	None	ESBLAT	1
E8676	Yes	S0046-1	2015	NLD	Zoeterwoude	Dog	Faeces	Pet				52.120830;4.516570	NA	266	2	6	18	0	None	None	ESBLAT	1
E8681	No	S0047-1	2015	NLD	Medemblik	Cat	Faeces	Pet				52.767447;5.106918	NA	25	5	24	78	0	None	None	ESBLAT	1
E8686	No	S0048-1	2015	NLD	Papendrecht	Dog	Faeces	Pet				51.842481;4.694183	NA	30	5	24	78	0	None	None	ESBLAT	1
E8691	Yes	S0049-1	2015	NLD	Tholen	Dog	Faeces	Pet				51.533295;4.216238	NA	266	2	6	18	0	None	None	ESBLAT	1
E8696	No	S0050-1	2015	NLD	Schijndel	Pet	Faeces	Pet				51.619662;5.433497	NA	19	3	11	41	0	None	None	ESBLAT	1
E8702	Yes	S0052-1	2015	NLD	Hulsberg	Non-hospitalized person	Faeces	Non-hospitalized person				50.889875;5.857812	NA	18	4	23	77	0	None	None	ESBLAT	1
E8715	Yes	S0055-1	2015	NLD	Longerhouw	Dog	Faeces	Pet				53.069224;5.478410	NA	266	2	6	18	0	None	None	ESBLAT	1
E8720	No	S0056-1	2015	NLD	Twisk	Dog	Faeces	Pet				52.741355;5.056336	NA	1091	5	25	81	0	None	None	ESBLAT	1
E8725	Yes	S0057-1	2015	NLD	Woudrichem	Dog	Faeces	Pet				51.817007;5.003751	NA	266	2	6	18	0	None	None	ESBLAT	1
E8730	No	S0058-1	2015	NLD	Krimpen aan de Lek	Dog	Faeces	Pet				51.896721;4.624931	NA	1091	5	25	81	0	None	None	ESBLAT	1
E8735	Yes	S0059-1	2015	NLD	Marum	Non-hospitalized person	Faeces	Non-hospitalized person				53.146252;6.267326	NA	18	4	18	59	0	None	None	ESBLAT	1
E8740	Yes	S0060-1	2015	NLD	De Rijp	Non-hospitalized person	Faeces	Non-hospitalized person				52.556361;4.846805	NA	266	2	6	18	0	None	None	ESBLAT	1
E8745	No	S0061-1	2015	NLD	Enschede	Non-hospitalized person	Faeces	Non-hospitalized person				52.221537;6.893662	NA	19	3	11	41	0	None	None	ESBLAT	1
E8750	Yes	S0062-1	2015	NLD	Zaandam	Non-hospitalized person	Faeces	Non-hospitalized person				52.442040;4.829199	NA	323	4	18	59	0	None	None	ESBLAT	1
E8755	Yes	S0063-1	2015	NLD	Zoeterwoude	Dog	Faeces	Pet				52.120830;4.516570	NA	266	2	6	18	0	None	None	ESBLAT	1
E8760	No	S0064-1	2015	NLD	Oosterhout (GLD)	Dog	Faeces	Pet				51.879623;5.825494	NA	944	5	24	78	1	vanA	vanA	ESBLAT	1
E8765	No	S0065-1	2015	NLD	Twisk	Dog	Faeces	Pet				52.741355;5.056336	NA	944	5	24	78	1	vanA	vanA	ESBLAT	1
E8770	No	S0066-1	2015	NLD	Oosterhout (GLD)	Dog	Faeces	Pet				51.879623;5.825494	NA	18	4	22	74	0	None	None	ESBLAT	1
E8775	Yes	S0067-1	2015	NLD	Duiven	Dog	Faeces	Pet				51.947458;6.017950	NA	1093	4	19	62	0	None	None	ESBLAT	1
E8780	No	S0068-1	2015	NLD	Woudrichem	Dog	Faeces	Pet				51.817007;5.003751	NA	274	3	16	55	0	None	None	ESBLAT	1
E8785	Yes	S0069-1	2015	NLD	Amsterdam	Dog	Faeces	Pet				52.370216;4.895168	NA	266	2	6	18	0	None	None	ESBLAT	1
E8790	No	S0070-1	2015	NLD	Boxmeer	Dog	Faeces	Pet				51.645269;5.956666	NA	264	5	27	88	0	None	None	ESBLAT	1
E8795	Yes	S0071-1	2015	NLD	Vleuten	Dog	Faeces	Pet				52.109288;5.024136	NA	18	4	22	74	0	None	None	ESBLAT	1
E8800	No	S0072-1	2015	NLD	s Gravendeel	Dog	Faeces	Pet				51.779284;4.618090	NA	1094	5	26	85	0	None	None	ESBLAT	1
E8805	No	S0073-1	2015	NLD	Twisk	Dog	Faeces	Pet				52.741355;5.056336	NA	1095	5	25	81	0	None	None	ESBLAT	1
E8810	No	S0074-1	2015	NLD	Werkendam	Cat	Faeces	Pet				51.808165;4.891848	NA	1096	5	27	88	0	None	None	ESBLAT	1
E8815	No	S0075-1	2015	NLD	Twisk	Dog	Faeces	Pet				52.741355;5.056336	NA	148	5	25	81	0	None	None	ESBLAT	1
E8821	No	S0076-1	2015	NLD	Bergen (LB)	Non-hospitalized person	Faeces	Non-hospitalized person				51.599866;6.032998	NA	49	6	33	107	0	None	None	ESBLAT	1
E8827	No	S0077-1	2015	NLD	Oirschot	Non-hospitalized person	Faeces	Non-hospitalized person				51.504448;5.308463	NA	1097	6	30	100	0	None	None	ESBLAT	1
E8832	Yes	S0078-1	2015	NLD	Hengstdijk	Dog	Faeces	Pet				51.344126;3.995994	NA	80	4	18	59	0	None	None	ESBLAT	1
E8837	No	S0079-1	2015	NLD	Schaijk	Dog	Faeces	Pet				51.748486;5.629728	NA	1098	5	24	78	0	None	None	ESBLAT	1
E8842	Yes	S0080-1	2015	NLD	Weert	Dog	Faeces	Pet				51.243941;5.714222	NA	266	2	6	18	0	None	None	ESBLAT	1
E8847	Yes	S0081-1	2015	NLD	Harfsen	Dog	Faeces	Pet				52.207217;6.297359	NA	266	2	6	18	0	None	None	ESBLAT	1
E8852	No	S0082-1	2015	NLD	Fluitenberg	Dog	Faeces	Pet				52.736009;6.452025	NA	19	3	11	41	0	None	None	ESBLAT	1
E8857	Yes	S0083-1	2015	NLD	Ulvenhout Ac	Non-hospitalized person	Faeces	Non-hospitalized person				51.550633;4.801060	NA	266	2	6	18	0	None	None	ESBLAT	1
E8862	Yes	S0084-1	2015	NLD	Waarder	Non-hospitalized person	Faeces	Non-hospitalized person				52.061502;4.820023	NA	266	2	6	18	0	None	None	ESBLAT	1
E8867	No	S0085-1	2015	NLD	Muiderberg	Dog	Faeces	Pet				52.326305;5.116538	NA	1096	5	27	88	0	None	None	ESBLAT	1
E8872	No	S0086-1	2015	NLD	Hattem	Dog	Faeces	Pet				52.473931;6.068176	NA	19	3	11	41	0	None	None	ESBLAT	1
E8877	Yes	S0087-1	2015	NLD	Zevenaar	Dog	Faeces	Pet				51.929445;6.076959	NA	186	4	20	65	0	None	None	ESBLAT	1
E8882	Yes	S0088-1	2015	NLD	Roermond	Dog	Faeces	Pet				51.191320;5.987772	NA	18	4	22	72	0	None	None	ESBLAT	1
E8887	No	S0089-1	2015	NLD	Koewacht	Dog	Faeces	Pet				51.229385;3.968078	NA	168	5	26	85	0	None	None	ESBLAT	1
E8892	No	S0090-1	2015	NLD	Herkenbosch	Dog	Faeces	Pet				51.156424;6.058485	NA	1091	5	25	81	0	None	None	ESBLAT	1
E8897	No	S0091-1	2015	NLD	Dronten	Dog	Faeces	Pet				52.534682;5.721809	NA	19	3	11	41	0	None	None	ESBLAT	1
E8902	No	S0092-1	2015	NLD	Weert	Dog	Faeces	Pet				51.243941;5.714222	NA	1098	5	24	78	0	None	None	ESBLAT	1
E8907	No	S0093-1	2015	NLD	Afferden (LB)	Dog	Faeces	Pet				51.634021;6.013537	NA	19	3	11	41	0	None	None	ESBLAT	1
E8912	No	S0094-1	2015	NLD	Eersel	Dog	Faeces	Pet				51.357808;5.315912	NA	128	2	7	25	0	None	None	ESBLAT	1
E8917	No	S0095-1	2015	NLD	Hoek	Dog	Faeces	Pet				51.311693;3.780725	NA	771	6	31	102	0	None	None	ESBLAT	1
E8922	No	S0096-1	2015	NLD	Hoek	Dog	Faeces	Pet				51.311693;3.780725	NA	148	5	25	81	0	None	None	ESBLAT	1
E8927	Yes	S0097-1	2015	NLD	Soesterberg	Dog	Faeces	Pet				52.121092;5.285347	NA	598	3	9	34	0	None	None	ESBLAT	1
E8932	No	S0098-1	2015	NLD	Cuijk	Dog	Faeces	Pet				51.728927;5.879209	NA	19	3	11	41	0	None	None	ESBLAT	1
E8937	Yes	S0099-1	2015	NLD	Hengstdijk	Dog	Faeces	Pet				51.344126;3.995994	NA	18	4	18	59	0	None	None	ESBLAT	1
E8942	Yes	S0100-1	2015	NLD	Steenderen	Cat	Faeces	Pet				52.064356;6.189697	NA	266	2	6	20	0	None	None	ESBLAT	1
E8947	No	S0101-1	2015	NLD	Voorschoten	Non-hospitalized person	Faeces	Non-hospitalized person				52.123790;4.438598	NA	264	5	27	88	0	None	None	ESBLAT	1
E8952	No	S0102-1	2015	NLD	Naarden	Non-hospitalized person	Faeces	Non-hospitalized person				52.295255;5.160424	NA	264	5	27	88	0	None	None	ESBLAT	1
E8957	Yes	S0103-1	2015	NLD	Burgum	Dog	Faeces	Pet				53.193690;5.991364	NA	266	2	6	20	0	None	None	ESBLAT	1
E8962	No	S0104-1	2015	NLD	Groningen	Non-hospitalized person	Faeces	Non-hospitalized person				53.219383;6.566502	NA	1098	5	24	78	0	None	None	ESBLAT	1
E8965	No	S0105-1	2015	NLD	Dronten	Dog	Faeces	Pet				52.534682;5.721809	NA	19	3	11	41	0	None	None	ESBLAT	1
E8970	No	S0106-1	2015	NLD	Terneuzen	Dog	Faeces	Pet				51.332285;3.832426	NA	264	5	27	88	0	None	None	ESBLAT	1
E8975	No	S0107-1	2015	NLD	Hoek	Dog	Faeces	Pet				51.311693;3.780725	NA	148	5	25	81	0	None	None	ESBLAT	1
E8980	No	S0108-1	2015	NLD	De Goorn	Dog	Faeces	Pet				52.627532;4.944945	NA	128	2	7	25	0	None	None	ESBLAT	1
E8985	No	S0109-1	2015	NLD	Leusden	Dog	Faeces	Pet				52.131793;5.429469	NA	54	5	28	94	0	None	None	ESBLAT	1
E8990	No	S0110-1	2015	NLD	Maasbracht	Dog	Faeces	Pet				51.140410;5.888583	NA	598	3	11	42	0	None	None	ESBLAT	1
E8995	Yes	S0111-1	2015	NLD	Obdam	Dog	Faeces	Pet				52.676019;4.908188	NA	18	4	22	72	0	None	None	ESBLAT	1
E9000	Yes	15031811	2015	NLD	Roermond	Hospitalized patient	Blood	Hospitalized patient	Laurentius Ziekenhuis Roermond	Laurentius Ziekenhuis Roermond		52.513204;6.124377	NA	203	3	13	46	1	vanA	vanA	Efm epi rise	1
E9001	Yes	161910	2015	NLD	Alkmaar	Hospitalized patient	Faeces	Hospitalized patient	MC Alkmaar	MCAlkmaar	Noordwest Ziekenhuisgroep	location Alkmaar	Den Helder	Heerhugowaard	Schagen	52.627625;4.737694	NA	546	4	19	62	1	vanA	vanA	Efm epi rise	1
E9002	Yes	151019-0029-1	2015	NLD	Zwolle	Hospitalized patient	0	Hospitalized patient	Isala klinieken Zwolle	IsalakliniekenZwolle		52.513204;6.124377	NA	50	2	6	21	1	vanA	vanA	Efm epi rise	1
E9003	Yes	15-165744	2015	NLD	Alkmaar	Hospitalized patient	0	Hospitalized patient	MC Alkmaar	MCAlkmaar	Noordwest Ziekenhuisgroep	location Alkmaar	Den Helder	Heerhugowaard	Schagen	52.627625;4.737694	NA	117	1	1	3	1	vanB	vanB	Efm epi rise	1
E9004	Yes	15165730	2015	NLD	Alkmaar	Hospitalized patient	0	Hospitalized patient	MC Alkmaar	MCAlkmaar	Noordwest Ziekenhuisgroep	location Alkmaar	Den Helder	Heerhugowaard	Schagen	52.627625;4.737694	NA	117	1	1	3	1	vanB	vanB	Efm epi rise	1
E9005	Yes	15155145	2015	NLD	Amersfoort	Hospitalized patient	Faeces	Hospitalized patient	Meander Medisch Centrum	MeanderMedischCentrum		52.171316;5.369946	NA	911	4	20	65	1	vanA	vanA	Efm epi rise	1
E9006	Yes	15154205	2015	NLD	Amersfoort	Hospitalized patient	Faeces	Hospitalized patient	Meander Medisch Centrum	MeanderMedischCentrum		52.171316;5.369946	NA	80	4	18	59	1	vanA	vanA	Efm epi rise	1
E9007	Yes	15155251	2015	NLD	Amersfoort	Hospitalized patient	0	Hospitalized patient	Meander Medisch Centrum	MeanderMedischCentrum		52.171316;5.369946	NA	18	4	18	59	1	vanA	vanA	Efm epi rise	1
E9009	Yes	14084140	2015	NLD	Maastricht	Hospitalized patient	0	Hospitalized patient	AZM	AZM		50.834203;5.713296	NA	18	4	18	59	1	vanA	vanA	Efm epi rise	1
E9010	No	14056241	2015	NLD	Maastricht	Hospitalized patient	0	Hospitalized patient	AZM	AZM		50.834203;5.713296	NA	6	6	29	96	1	vanA	vanA	Efm epi rise	1
E9011	Yes	15065242	2015	NLD	Maastricht	Hospitalized patient	0	Hospitalized patient	AZM	AZM		50.834203;5.713296	NA	192	3	14	49	1	vanB	vanB	Efm epi rise	1
E9012	Yes	15169951	2015	NLD	Alkmaar	Hospitalized patient	Faeces	Hospitalized patient	MC Alkmaar	MCAlkmaar	Noordwest Ziekenhuisgroep	location Alkmaar	Den Helder	Heerhugowaard	Schagen	52.627625;4.737694	NA	117	1	1	3	1	vanB	vanB	Efm epi rise	1
E9013	Yes	5168893	2015	NLD	Alkmaar	Hospitalized patient	0	Hospitalized patient	MC Alkmaar	MCAlkmaar	Noordwest Ziekenhuisgroep	location Alkmaar	Den Helder	Heerhugowaard	Schagen	52.627625;4.737694	NA	117	1	1	3	1	vanB	vanB	Efm epi rise	1
E9014	Yes	151109-0165-1 isolaat:4	2015	NLD	Zwolle	Hospitalized patient	0	Hospitalized patient	Isala klinieken Zwolle	IsalakliniekenZwolle		52.513204;6.124377	NA	117	1	2	7	1	vanB	vanB	Efm epi rise	1
E9015	No	15167573	2015	NLD	Alkmaar	Hospitalized patient	Faeces	Hospitalized patient	MC Alkmaar	MCAlkmaar	Noordwest Ziekenhuisgroep	location Alkmaar	Den Helder	Heerhugowaard	Schagen	52.627625;4.737694	NA	5	6	30	99	1	vanA	vanA	Efm epi rise	1
E9016	Yes	151103-0055-1 isolaat:3	2015	NLD	Zwolle	Hospitalized patient	0	Hospitalized patient	Isala klinieken Zwolle	IsalakliniekenZwolle		52.513204;6.124377	NA	80	4	18	59	1	vanA	vanA	Efm epi rise	1
E9017	Yes	1	5100000000000	2015	NLD	Haarlem	Hospitalized patient	0	Hospitalized patient	Spaarne ziekenhuis	Spaarneziekenhuis	Streeklab Haarlem	diagnostic lab	52.366787;4.650102	NA	17	3	10	35	1	vanA	vanA	Efm epi rise	1
E9018	Yes	15-606438-1	2015	NLD	Utrecht	Hospitalized patient	Faeces	Hospitalized patient	UMC Utrecht	UMCUtrecht		52.086052;5.179588	NA	117	1	1	1	1	vanB	vanB	Efm epi rise	1
E9026	Yes	S0112-1	2015	NLD	Nuland	Non-hospitalized person	Faeces	Non-hospitalized person				51.727973;5.434303	NA	598	3	9	34	0	None	None	ESBLAT	1
E9031	No	S0113-1	2015	NLD	Oud Gastel	Non-hospitalized person	Faeces	Non-hospitalized person				51.583922;4.462931	NA	1145	5	27	88	0	None	None	ESBLAT	1
E9036	No	S0114-1	2015	NLD	Elsendorp	Non-hospitalized person	Faeces	Non-hospitalized person				51.580783;5.769266	NA	271	5	26	85	0	None	None	ESBLAT	1
E9041	No	S0115-1	2015	NLD	Harderwijk	Dog	Faeces	Pet				52.342202;5.636742	NA	19	3	11	41	0	None	None	ESBLAT	1
E9046	Yes	S0116-1	2015	NLD	Sommelsdijk	Dog	Faeces	Pet				51.751055;4.149250	NA	266	2	6	18	0	None	None	ESBLAT	1
E9051	No	S0117-1	2015	NLD	Twisk	Dog	Faeces	Pet				52.741355;5.056336	NA	885	5	24	79	0	None	None	ESBLAT	1
E9056	No	S0118-1	2015	NLD	Muiderberg	Dog	Faeces	Pet				52.326305;5.116538	NA	125	5	24	78	0	None	None	ESBLAT	1
E9061	Yes	S0119-1	2015	NLD	Hillegom	Dog	Faeces	Pet				52.295626;4.579176	NA	266	2	6	20	0	None	None	ESBLAT	1
E9066	No	S0120-1	2015	NLD	Hoogeveen	Cat	Faeces	Pet				52.728616;6.490100	NA	1096	5	27	88	0	None	None	ESBLAT	1
E9071	No	S0121-1	2015	NLD	Son	Dog	Faeces	Pet				51.510977;5.493576	NA	19	3	11	41	0	None	None	ESBLAT	1
E9076	No	S0122-1	2015	NLD	Naaldwijk	Non-hospitalized person	Faeces	Non-hospitalized person				51.992373;4.208034	NA	1146	6	30	99	0	None	None	ESBLAT	1
E9081	Yes	S0123-1	2015	NLD	Rhoon	Non-hospitalized person	Faeces	Non-hospitalized person				51.856361;4.425480	NA	598	3	9	34	0	None	None	ESBLAT	1
E9086	Yes	S0124-1	2015	NLD	Rotterdam	Dog	Faeces	Pet				51.924420;4.477733	NA	323	4	18	59	0	None	None	ESBLAT	1
E9091	No	S0125-1	2015	NLD	Saasveld	Non-hospitalized person	Faeces	Non-hospitalized person				52.331452;6.807433	NA	5	6	30	99	1	vanA	vanA	ESBLAT	1
E9096	No	S0126-1	2015	NLD	Arnhem	Non-hospitalized person	Faeces	Non-hospitalized person				51.985103;5.898730	NA	264	5	27	91	0	None	None	ESBLAT	1
E9101	No	S0127-1	2015	NLD	Nagele	Non-hospitalized person	Faeces	Non-hospitalized person				52.644170;5.724234	NA	1147	6	33	108	0	None	None	ESBLAT	1
E9111	No	S0129-1	2015	NLD	Saasveld	Non-hospitalized person	Faeces	Non-hospitalized person				52.331452;6.807433	NA	1148	5	26	87	0	None	None	ESBLAT	1
E9116	No	S0130-1	2015	NLD	Vries	Dog	Faeces	Pet				53.076695;6.578323	NA	264	5	27	89	0	None	None	ESBLAT	1
E9121	Yes	S0131-1	2015	NLD	Winsum (GN)	Non-hospitalized person	Faeces	Non-hospitalized person				53.329602;6.525177	NA	117	1	1	1	0	None	None	ESBLAT	1
E9126	No	S0132-1	2015	NLD	Capelle aan den IJssel	Dog	Faeces	Pet				51.930151;4.577705	NA	19	3	11	41	0	None	None	ESBLAT	1
E9131	No	S0133-1	2015	NLD	Vaassen	Dog	Faeces	Pet				52.287636;5.968147	NA	1091	5	25	83	0	None	None	ESBLAT	1
E9141	Yes	S0135-1	2015	NLD	Den Haag	Dog	Faeces	Pet				52.070498;4.300700	NA	80	4	18	59	0	None	None	ESBLAT	1
E9146	Yes	S0136-1	2015	NLD	Harderwijk	Dog	Faeces	Pet				52.342202;5.636742	NA	1149	2	6	18	0	None	None	ESBLAT	1
E9151	Yes	S0137-1	2015	NLD	Geesteren	Dog	Faeces	Pet				52.419567;6.736738	NA	192	3	9	31	0	None	None	ESBLAT	1
E9156	No	S0138-1	2015	NLD	Capelle aan den IJssel	Non-hospitalized person	Faeces	Non-hospitalized person				51.930151;4.577705	NA	1150	6	30	99	0	None	None	ESBLAT	1
E9161	Yes	S0139-1	2015	NLD	Dirksland	Non-hospitalized person	Faeces	Non-hospitalized person				51.750635;4.092097	NA	598	3	9	34	0	None	None	ESBLAT	1
E9166	No	S0140-1	2015	NLD	Makkum (FR)	Dog	Faeces	Pet				53.056111;5.403213	NA	264	5	27	90	0	None	None	ESBLAT	1
E9171	No	S0141-1	2015	NLD	Lutten	Dog	Faeces	Pet				52.611125;6.573574	NA	1151	5	26	84	0	None	None	ESBLAT	1
E9176	Yes	S0142-1	2015	NLD	Nieuw Roden	Dog	Faeces	Pet				53.128209;6.379388	NA	18	4	22	72	0	None	None	ESBLAT	1
E9181	No	S0143-1	2015	NLD	Weert	Dog	Faeces	Pet				51.243941;5.714222	NA	1091	5	25	81	0	None	None	ESBLAT	1
E9256	No	S0144-1	2015	NLD	Andijk	Non-hospitalized person	Faeces	Non-hospitalized person				52.745491;5.220876	NA	271	5	26	85	0	None	None	ESBLAT	1
E9261	Yes	S0145-1	2015	NLD	Vreeland	Non-hospitalized person	Faeces	Non-hospitalized person				52.230351;5.028419	NA	18	4	21	69	0	None	None	ESBLAT	1
E9262	Yes	S0146-1	2016	NLD	Den Haag	Dog	Faeces	Pet				52.070498;4.300700	NA	1152	2	6	22	0	None	None	ESBLAT	1
E9267	No	S0147-1	2016	NLD	Hoek	Dog	Faeces	Pet				51.311693;3.780725	NA	1153	5	28	93	0	None	None	ESBLAT	1

## Sheet: Hybrid_assembly_stats
Isolate	Number_of_complete_plasmids	Chromosome_completeness	Chromosome_length	Node_count	Edge_count	Smallest_edge_overlap	Largest_edge_overlap	Total_length_bp	Total_length_no_overlaps(bp)	Dead_ends	Percentage_dead_ends	Connected_components	Largest_component_bp	Total_length_orphaned_nodes_bp	N50_bp	Shortest_node_bp	Lower_quartile_node_bp	Median_node_bp	Upper_quartile_node_bp	Longest_node_bp	Median_depth
E0139/assembly.gfa	1	Yes	2458403	2	2	0	0	2600298	2600298	0	0	2	2458403	0	2458403	141895	721022	1300149	1879276	2458403	1
E0595/assembly.gfa	1	Yes	2447891	2	2	0	0	2587776	2587776	0	0	2	2447891	0	2447891	139885	716887	1293888	1870890	2447891	1
E0656/assembly.gfa	1	Yes	2532893	2	2	0	0	2722291	2722291	0	0	2	2532893	0	2532893	189398	775272	1361146	1947019	2532893	1
E1334/assembly.gfa	2	Yes	2520984	3	3	0	0	2678794	2678794	0	0	3	2520984	0	2520984	32824	78905	124986	1322985	2520984	1
E1774/assembly.gfa	3	Yes	2678141	4	4	0	0	2889088	2889088	0	0	4	2678141	0	2678141	4118	30507	103415	795180	2678141	1
E2079/assembly.gfa	0	Yes	2528228	1	1	0	0	2528228	2528228	0	0	1	2528228	0	2528228	2528228	2528228	2528228	2528228	2528228	1
E2364/assembly.gfa	0	No		5	7	0	0	2571048	2571048	0	0	1	2571048	0	2570462	6	28	273	279	2570462	1
E4227/assembly.gfa	3	Yes	2421093	4	4	0	0	2647036	2647036	0	0	4	2421093	0	2421093	4147	35859	110898	736799	2421093	1
E4239/assembly.gfa	3	Yes	2416266	4	4	0	0	2638214	2638214	0	0	4	2416266	0	2416266	4147	34851	108901	733604	2416266	1
E4402/assembly.gfa	4	Yes	2729991	5	5	0	0	2907269	2907269	0	0	5	2729991	0	2729991	2056	10188	16029	149005	2729991	1
E4413/assembly.gfa	5	Yes	2558812	6	6	0	0	2751761	2751761	0	0	6	2558812	0	2558812	1981	4314	6845	132067	2558812	1
E4438/assembly.gfa	4	Yes	2743333	6	5	0	0	2970399	2970399	2	0.166667	6	2743333	1068	2743333	1068	6758	37681	125059	2743333	1
E4456/assembly.gfa	5	Yes	2640999	6	6	0	0	2930673	2930673	0	0	6	2640999	0	2640999	1928	3596	31743	180471	2640999	1
E4457/assembly.gfa	11	Yes	2698881	12	12	0	0	2993087	2993087	0	0	12	2698881	0	2698881	1928	3381	5467	54585	2698881	1
E6020/assembly.gfa	8	No		20	25	0	0	3141158	3141158	0	0	9	2743113	0	2714384	21	155	2239	29903	2714384	1
E6043/assembly.gfa	5	Yes	2689604	9	9	0	0	3114005	3114005	1	0.0555556	8	2689604	0	2689604	7165	37322	53831	55800	2689604	1
E6055/assembly.gfa	5	Yes	2709725	6	6	0	0	3040493	3040493	0	0	6	2709725	0	2709725	1928	17254	47844	181533	2709725	1
E6975/assembly.gfa	8	No		9	8	0	0	3292745	3292745	2	0.111111	9	2919744	2919744	2919744	4073	4372	19928	57185	2919744	1
E6988/assembly.gfa	9	Yes	2725409	11	10	0	0	3235371	3235371	2	0.0909091	11	2725409	117192	2725409	2189	7203	37323	85878	2725409	1
E7025/assembly.gfa	8	Yes	2806840	9	9	0	0	3149303	3149303	0	0	9	2806840	0	2806840	2056	7165	44498	56226	2806840	1
E7040/assembly.gfa	6	Yes	267760	7	7	0	0	3075631	3075631	0	0	7	2677660	0	2677660	9292	26831	54563	140228	2677660	1
E7067/assembly.gfa	7	Yes	2716742	8	8	0	0	3077407	3077407	0	0	8	2716742	0	2716742	2947	12257	53539	86997	2716742	1
E7070/assembly.gfa	6	No		16	6	0	0	3069910	3069910	20	0.625	16	911825	2692093	494129	3035	11557	45280	315726	911825	1
E7098/assembly.gfa	2	Yes	2679986	4	3	0	0	3121088	3121088	2	0.25	4	2679986	155151	2679986	66958	133103	187072	834241	2679986	1
E7114/assembly.gfa	9	No		11	10	0	0	3279508	3279508	2	0.0909091	11	2854725	2854725	2854725	4305	6068	18942	51473	2854725	1
E7160/assembly.gfa	6	No		14	14	0	0	2717119	2717119	5	0.178571	9	2536158	1232	767193	1064	7115	29676	174662	880453	1
E7171/assembly.gfa	5	Yes	2804950	6	6	0	0	3163961	3163961	0	0	6	2804950	0	2804950	9317	32105	44303	185863	2804950	1
E7196/assembly.gfa	5	Yes	2697633	9	9	0	0	2966493	2966493	2	0.111111	8	2697633	172934	2697633	22	6052	7985	60911	2697633	1
E7199/assembly.gfa	5	Yes	2829644	6	6	0	0	3123104	3123104	0	0	6	2829644	0	2829644	7846	13503	35939	164770	2829644	1
E7207/assembly.gfa	2	No		6149	9692	0	0	3215846	3215846	5	0.40657	5	2947734	166567	1849767	0	3	9	23	1849767	1
E7237/assembly.gfa	3	Yes	2701078	4	4	0	0	2987408	2987408	0	0	4	2701078	0	2701078	10634	17418	137848	867282	2701078	1
E7240/assembly.gfa	9	Yes	2990636	10	10	0	0	3297240	3297240	0	0	10	2990636	0	2990636	4074	5447	17816	51414	2990636	1
E7246/assembly.gfa	6	No		10	9	0	0	3287330	3287330	3	0.15	8	2888511	0	1798917	10344	29154	48286	372600	1798917	1
E7313/assembly.gfa	2	Yes	2860555	3	3	0	0	3151920	3151920	0	0	3	2860555	0	2860555	49844	145683	241521	1551038	2860555	1
E7356/assembly.gfa	4	Yes	2889514	5	5	0	0	3226874	3226874	0	0	5	2889514	0	2889514	15151	28557	58745	234907	2889514	1
E7357/assembly.gfa	4	Yes	2892087	7	7	0	0	3270538	3270538	1	0.0714286	6	2892087	0	2892087	804	21854	60090	136925	2892087	1
E7429/assembly.gfa	8	Yes	2929158	10	9	0	0	3290809	3290809	2	0.1	10	2929158	8067	2929158	3124	5697	11609	51198	2929158	1
E7441/assembly.gfa	5	No		7	5	0	0	3117172	3117172	4	0.285714	7	2263120	2878565	2263120	3652	18132	36864	388636	2263120	1
E7471/assembly.gfa	6	No		8	6	0	0	3273252	3273252	4	0.25	8	2882360	3015749	2882360	2857	8240	54117	132729	2882360	1
E7591/assembly.gfa	4	No		6	7	0	0	3222391	3222391	0	0	5	2905272	0	2905168	104	8255	19033	210551	2905168	1
E7654/assembly.gfa	6	Yes	2791579	7	7	0	0	3067803	3067803	0	0	7	2791579	0	2791579	1928	5274	38929	112410	2791579	1
E7663/assembly.gfa	6	Yes	2751961	7	7	0	0	3032958	3032958	0	0	7	2751961	0	2751961	1928	5274	38929	114796	2751961	1
E7933/assembly.gfa	9	Yes	2926852	10	10	0	0	3330955	3330955	0	0	10	2926852	0	2926852	2056	4802	8577	68524	2926852	1
E7948/assembly.gfa	6	Yes	2648040	7	7	0	0	3019941	3019941	0	0	7	2648040	0	2648040	1928	5120	14158	172788	2648040	1
E8014/assembly.gfa	5	Yes	2864834	6	6	0	0	3167723	3167723	0	0	6	2864834	0	2864834	2856	8135	27017	189873	2864834	1
E8040/assembly.gfa	4	Yes	2859022	5	5	0	0	3171552	3171552	0	0	5	2859022	0	2859022	17384	47877	52760	194509	2859022	1
E8172/assembly.gfa	11	Yes	2682742	12	12	0	0	2986036	2986036	0	0	12	2682742	0	2682742	1932	4238	5648	38903	2682742	1
E8195/assembly.gfa	7	Yes	2833517	8	8	0	0	3118526	3118526	0	0	8	2833517	0	2833517	1928	2895	12329	79244	2833517	1
E8202/assembly.gfa	5	Yes	3014357	7	6	0	0	3276455	3276455	2	0.142857	7	3014357	11924	3014357	4203	8493	11924	114493	3014357	1
E8284/assembly.gfa	5	Yes	2923480	6	6	0	0	3242574	3242574	0	0	6	2923480	0	2923480	2947	4745	36558	195808	2923480	1
E8290/assembly.gfa	6	Yes	2894948	7	7	0	0	3221879	3221879	0	0	7	2894948	0	2894948	2947	5529	9317	151805	2894948	1
E8328/assembly.gfa	4	Yes	2926309	5	5	0	0	3180125	3180125	0	0	5	2926309	0	2926309	2947	3221	7837	239811	2926309	1
E8377/assembly.gfa	6	Yes	2926259	7	7	0	0	3253190	3253190	0	0	7	2926259	0	2926259	2947	5529	9317	151805	2926259	1
E8407/assembly.gfa	2	Yes	2747872	8	10	0	0	3046473	3046473	0	0	4	2747872	0	2747872	22	721	6024	99837	2747872	1
E8414/assembly.gfa	7	Yes	3004008	9	8	0	0	3440588	3440588	2	0.1111	9	3004008	136287	3004008	3221	5569	8584	136287	3004008	1
E8423/assembly.gfa	2	No		3	2	0	0	2998296	2998296	2	0.333333	3	2697636	2697636	2697636	44000	150330	256660	1477148	2697636	1
E8440/assembly.gfa	7	Yes	2945939	9	9	0	0	3276685	3276685	0	0	9	2945939	0	2945939	2056	3129	6173	38228	2945939	1
E8481/assembly.gfa	3	No		16	21	0	0	2889755	2889755	0	0	4	2709003	0	2615187	60	143	738	27824	2615187	1
E8691/assembly.gfa	7	Yes	2640062	8	8	0	0	2828288	2828288	0	0	8	2640062	0	2640062	2056	3854	7811	50413	2640062	1
E8867/assembly.gfa	1	No		3	4	0	0	2550669	2550669	0	0	2	2498800	0	2498679	121	25995	51869	1275274	2498679	1
E8927/assembly.gfa	6	Yes	2581067	7	7	0	0	2837008	2837008	0	0	7	2581067	0	2581067	3305	7296	11969	113038	2581067	1
E9101/assembly.gfa	0	Yes	2432228	1	1	0	0	2432228	2432228	0	0	1	2432228	0	2432228	2432228	2432228	2432228	2432228	2432228	1

## Sheet: Rip_search
#FILE	SEQUENCE	START	END	GENE	COVERAGE	GAPS	%COVERAGE	%IDENTITY	DATABASE	PRODUCT
E0139_2.fasta.gz	E0139_2	1	1038	gb|ADO66907|	1-346/346	0/0	100	97.4	rep_faecium	replication-associated protein RepA (plasmid) [Enterococcus faecium] | RepA_N
E0595_2.fasta.gz	E0595_2	1	1038	gb|ADO66907|	1-346/346	0/0	100	97.4	rep_faecium	replication-associated protein RepA (plasmid) [Enterococcus faecium] | RepA_N
E0656_2.fasta.gz	E0656_2	1	1038	gb|ADO66907|	1-346/346	0/0	100	97.4	rep_faecium	replication-associated protein RepA (plasmid) [Enterococcus faecium] | RepA_N
E1334_2.fasta.gz	E1334_2	1	1038	gb|ADO66907|	1-346/346	0/0	100	98.56	rep_faecium	replication-associated protein RepA (plasmid) [Enterococcus faecium] | RepA_N
E1334_3.fasta.gz	E1334_3	9905	11395	sp|Q9AL28|	1-497/497	0/0	100	100	rep_faecium	Putative Rep protein | Inc18
E1334_3.fasta.gz	E1334_3	16135	15248	ref|NP_863351|	1-296/334	0/0	88.62	100	rep_faecium	RepB replication protein (plasmid) [Enterococcus faecalis] | Rep_1
E1334_3.fasta.gz	E1334_3	31117	29963	ref|YP_004739228|	44-425/427	3/5	89.23	34.2	rep_faecium	putative DNA relaxase (plasmid) [Enterococcus hirae ATCC 9790] | Rep_trans
E1774_2.fasta.gz	E1774_2	1	1038	gb|ADO66907|	1-346/346	0/0	100	99.71	rep_faecium	replication-associated protein RepA (plasmid) [Enterococcus faecium] | RepA_N
E1774_3.fasta.gz	E1774_3	2169	2492	ref|NP_863351|	1-108/334	0/0	32.34	100	rep_faecium	RepB replication protein (plasmid) [Enterococcus faecalis] | Rep_1
E1774_3.fasta.gz	E1774_3	6769	5279	sp|Q9AL28|	1-497/497	0/0	100	100	rep_faecium	Putative Rep protein | Inc18
E1774_3.fasta.gz	E1774_3	26490	27644	ref|YP_004739228|	44-425/427	3/5	89.23	34.2	rep_faecium	putative DNA relaxase (plasmid) [Enterococcus hirae ATCC 9790] | Rep_trans
E1774_4.fasta.gz	E1774_4	1203	2141	ref|YP_001672021|	1-313/317	0/0	98.74	75.72	rep_faecium	replication initiation protein (plasmid) [Enterococcus faecium] | Rep_trans
E4227_2.fasta.gz	E4227_2	1	1038	gb|ADO66907|	1-346/346	0/0	100	99.71	rep_faecium	replication-associated protein RepA (plasmid) [Enterococcus faecium] | RepA_N
E4227_3.fasta.gz	E4227_3	6761	7231	gb|AAL05545|	1-157/171	0/0	91.81	96.18	rep_faecium	putative replication protein (plasmid) [Enterococcus faecalis] | Rep_3
E4227_3.fasta.gz	E4227_3	8028	8537	dbj|BAF36632|	151-313/314	1/7	51.91	67.65	rep_faecium	replication protein (plasmid) [Enterococcus faecium] | Rep_3
E4227_3.fasta.gz	E4227_3	30400	30185	ref|YP_783895|	241-312/312	0/0	23.08	70.83	rep_faecium	putative Rep protein (plasmid) [Enterococcus faecalis] | Rep_trans
E4227_3.fasta.gz	E4227_3	37647	37474	ref|YP_002128409|	439-496/496	0/0	11.69	96.55	rep_faecium	putative replication protein (plasmid) [Enterococcus faecium] | Inc18
E4227_3.fasta.gz	E4227_3	40069	38573	ref|YP_976064|	1-499/499	0/0	100	100	rep_faecium	plasmid replication protein (plasmid) [Enterococcus faecium] | Inc18
E4227_4.fasta.gz	E4227_4	22	972	ref|YP_001672021|	1-317/317	0/0	100	99.69	rep_faecium	replication initiation protein (plasmid) [Enterococcus faecium] | Rep_trans
E4239_2.fasta.gz	E4239_2	1	1038	gb|ADO66907|	1-346/346	0/0	100	99.71	rep_faecium	replication-associated protein RepA (plasmid) [Enterococcus faecium] | RepA_N
E4239_3.fasta.gz	E4239_3	11544	13040	ref|YP_976064|	1-499/499	0/0	100	100	rep_faecium	plasmid replication protein (plasmid) [Enterococcus faecium] | Inc18
E4239_3.fasta.gz	E4239_3	13966	14139	ref|YP_002128409|	439-496/496	0/0	11.69	96.55	rep_faecium	putative replication protein (plasmid) [Enterococcus faecium] | Inc18
E4239_3.fasta.gz	E4239_3	21213	21428	ref|YP_783895|	241-312/312	0/0	23.08	70.83	rep_faecium	putative Rep protein (plasmid) [Enterococcus faecalis] | Rep_trans
E4239_3.fasta.gz	E4239_3	43585	43076	dbj|BAF36632|	151-313/314	1/7	51.91	67.65	rep_faecium	replication protein (plasmid) [Enterococcus faecium] | Rep_3
E4239_3.fasta.gz	E4239_3	44852	44382	gb|AAL05545|	1-157/171	0/0	91.81	96.18	rep_faecium	putative replication protein (plasmid) [Enterococcus faecalis] | Rep_3
E4239_4.fasta.gz	E4239_4	22	972	ref|YP_001672021|	1-317/317	0/0	100	99.69	rep_faecium	replication initiation protein (plasmid) [Enterococcus faecium] | Rep_trans
E4402_2.fasta.gz	E4402_2	1	1038	gb|ADO66907|	1-346/346	0/0	100	98.56	rep_faecium	replication-associated protein RepA (plasmid) [Enterococcus faecium] | RepA_N
E4402_3.fasta.gz	E4402_3	1	1038	ref|NP_863172|	1-346/346	0/0	100	100	rep_faecium	putative repa (plasmid) [Enterococcus faecium] | RepA_N
E4402_3.fasta.gz	E4402_3	2895	2413	ref|NP_816941|	5-165/295	0/0	54.58	55.28	rep_faecium	replication protein (plasmid) [Enterococcus faecalis V583] | Rep_1
E4402_3.fasta.gz	E4402_3	6546	6298	ref|YP_004747351|	158-240/240	0/0	34.58	66.27	rep_faecium	truncated replication protein (plasmid) [Enterococcus faecium] | Rep_1
E4402_4.fasta.gz	E4402_4	118	1608	sp|Q9AL28|	1-497/497	0/0	100	100	rep_faecium	Putative Rep protein | Inc18
E4413_2.fasta.gz	E4413_2	1	1038	gb|ADO66907|	1-346/346	0/0	100	97.4	rep_faecium	replication-associated protein RepA (plasmid) [Enterococcus faecium] | RepA_N
E4413_2.fasta.gz	E4413_2	167138	166209	emb|CAA35647|	187-496/496	0/0	62.5	98.39	rep_faecium	unnamed protein product [Streptococcus agalactiae] | Inc18
E4413_3.fasta.gz	E4413_3	6352	7086	gb|ADW93773|	1-245/245	0/0	100	99.18	rep_faecium	plasmid replication protein (plasmid) [Enterococcus durans] | Rep_3
E4413_4.fasta.gz	E4413_4	1602	664	ref|YP_001672021|	1-313/317	0/0	98.74	75.72	rep_faecium	replication initiation protein (plasmid) [Enterococcus faecium] | Rep_trans
E4413_5.fasta.gz	E4413_5	1337	432	ref|NP_816941|	5-294/295	4/12	98.31	45.36	rep_faecium	replication protein (plasmid) [Enterococcus faecalis V583] | Rep_1
E4413_6.fasta.gz	E4413_6	1013	75	ref|YP_001672021|	1-313/317	0/0	98.74	74.12	rep_faecium	replication initiation protein (plasmid) [Enterococcus faecium] | Rep_trans
E4438_2.fasta.gz	E4438_2	1	1038	gb|ADO66907|	1-346/346	0/0	100	99.71	rep_faecium	replication-associated protein RepA (plasmid) [Enterococcus faecium] | RepA_N
E4438_3.fasta.gz	E4438_3	1	1038	ref|NP_863172|	1-346/346	0/0	100	97.11	rep_faecium	putative repa (plasmid) [Enterococcus faecium] | RepA_N
E4438_4.fasta.gz	E4438_4	706	1440	gb|ADW93773|	1-245/245	0/0	100	99.18	rep_faecium	plasmid replication protein (plasmid) [Enterococcus durans] | Rep_3
E4456_2.fasta.gz	E4456_2	1	1038	gb|ADO66907|	1-346/346	0/0	100	97.4	rep_faecium	replication-associated protein RepA (plasmid) [Enterococcus faecium] | RepA_N
E4456_2.fasta.gz	E4456_2	140134	140592	ref|NP_863351|	182-334/334	0/0	45.81	98.04	rep_faecium	RepB replication protein (plasmid) [Enterococcus faecalis] | Rep_1
E4456_2.fasta.gz	E4456_2	144337	144813	ref|NP_863351|	28-185/334	1/1	47.31	99.37	rep_faecium	RepB replication protein (plasmid) [Enterococcus faecalis] | Rep_1
E4456_3.fasta.gz	E4456_3	1	1038	ref|NP_863172|	1-346/346	0/0	100	100	rep_faecium	putative repa (plasmid) [Enterococcus faecium] | RepA_N
E4456_3.fasta.gz	E4456_3	7745	9235	sp|Q9AL28|	1-497/497	0/0	100	100	rep_faecium	Putative Rep protein | Inc18
E4456_3.fasta.gz	E4456_3	13975	13088	ref|NP_863351|	1-296/334	0/0	88.62	100	rep_faecium	RepB replication protein (plasmid) [Enterococcus faecalis] | Rep_1
E4456_3.fasta.gz	E4456_3	31715	30561	ref|YP_004739228|	44-425/427	3/5	89.23	34.2	rep_faecium	putative DNA relaxase (plasmid) [Enterococcus hirae ATCC 9790] | Rep_trans
E4456_4.fasta.gz	E4456_4	1287	2258	dbj|BAF36632|	1-314/314	1/10	100	70.37	rep_faecium	replication protein (plasmid) [Enterococcus faecium] | Rep_3
E4456_5.fasta.gz	E4456_5	3199	2561	ref|NP_863355|	25-237/240	0/0	88.75	78.4	rep_faecium	RepE replication protein (plasmid) [Enterococcus faecalis] | Rep_3
E4456_6.fasta.gz	E4456_6	614	3	ref|YP_001672021|	1-204/317	0/0	64.35	75.98	rep_faecium	replication initiation protein (plasmid) [Enterococcus faecium] | Rep_trans
E4456_6.fasta.gz	E4456_6	1927	1601	dbj|BAA92162|	147-255/255	0/0	42.75	100	rep_faecium	replication protein [Enterococcus faecium] | Rep_trans
E4457_10.fasta.gz	E4457_10	1963	1199	dbj|BAA92162|	1-255/255	0/0	100	100	rep_faecium	replication protein [Enterococcus faecium] | Rep_trans
E4457_11.fasta.gz	E4457_11	171	1	ref|YP_001654986|	1-57/317	0/0	17.98	75.44	rep_faecium	hypothetical protein pJS42_01 (plasmid) [Enterococcus faecium | Rep_trans
E4457_11.fasta.gz	E4457_11	1955	1188	ref|YP_001672021|	58-313/317	0/0	80.76	83.2	rep_faecium	replication initiation protein (plasmid) [Enterococcus faecium] | Rep_trans
E4457_12.fasta.gz	E4457_12	3	662	ref|YP_001654986|	94-313/317	0/0	69.4	78.18	rep_faecium	hypothetical protein pJS42_01 (plasmid) [Enterococcus faecium | Rep_trans
E4457_12.fasta.gz	E4457_12	1652	1927	ref|YP_001672021|	1-92/317	0/0	29.02	82.61	rep_faecium	replication initiation protein (plasmid) [Enterococcus faecium] | Rep_trans
E4457_2.fasta.gz	E4457_2	1	1038	gb|ADO66907|	1-346/346	0/0	100	99.71	rep_faecium	replication-associated protein RepA (plasmid) [Enterococcus faecium] | RepA_N
E4457_3.fasta.gz	E4457_3	2324	834	sp|Q9AL28|	1-497/497	0/0	100	96.18	rep_faecium	Putative Rep protein | Inc18
E4457_3.fasta.gz	E4457_3	45640	44486	ref|YP_004739228|	44-425/427	3/5	89.23	34.2	rep_faecium	putative DNA relaxase (plasmid) [Enterococcus hirae ATCC 9790] | Rep_trans
E4457_4.fasta.gz	E4457_4	42445	41411	ref|NP_863172|	7-346/346	2/9	97.69	59.08	rep_faecium	putative repa (plasmid) [Enterococcus faecium] | RepA_N
E4457_5.fasta.gz	E4457_5	1512	778	gb|ADW93773|	1-245/245	0/0	100	99.18	rep_faecium	plasmid replication protein (plasmid) [Enterococcus durans] | Rep_3
E4457_6.fasta.gz	E4457_6	793	1503	ref|NP_863355|	1-237/240	0/0	98.75	78.9	rep_faecium	RepE replication protein (plasmid) [Enterococcus faecalis] | Rep_3
E4457_6.fasta.gz	E4457_6	3982	4677	ref|YP_138502|	1-217/221	3/15	98.19	61.21	rep_faecium	hypothetical protein pJB01p1 (plasmid) [Enterococcus faecium] | Rep_2
E4457_7.fasta.gz	E4457_7	1	891	dbj|BAF36632|	25-314/314	1/7	92.36	69.36	rep_faecium	replication protein (plasmid) [Enterococcus faecium] | Rep_3
E4457_8.fasta.gz	E4457_8	1456	2394	ref|YP_001672021|	1-313/317	0/0	98.74	79.87	rep_faecium	replication initiation protein (plasmid) [Enterococcus faecium] | Rep_trans
E4457_9.fasta.gz	E4457_9	3164	2436	ref|YP_004747351|	1-240/240	3/3	100	74.9	rep_faecium	truncated replication protein (plasmid) [Enterococcus faecium] | Rep_1
E6020_10.fasta.gz	E6020_10	624	1073	ref|NP_863355|	89-237/240	1/1	62.08	72.67	rep_faecium	RepE replication protein (plasmid) [Enterococcus faecalis] | Rep_3
E6020_10.fasta.gz	E6020_10	3562	3885	ref|NP_863355|	1-108/240	0/0	45	79.63	rep_faecium	RepE replication protein (plasmid) [Enterococcus faecalis] | Rep_3
E6020_2.fasta.gz	E6020_2	1	1038	gb|ADO66907|	1-346/346	0/0	100	99.71	rep_faecium	replication-associated protein RepA (plasmid) [Enterococcus faecium] | RepA_N
E6020_3.fasta.gz	E6020_3	1630	1956	ref|NP_863355|	1-108/240	1/1	45	70.64	rep_faecium	RepE replication protein (plasmid) [Enterococcus faecalis] | Rep_3
E6020_3.fasta.gz	E6020_3	2711	3157	ref|NP_863355|	89-237/240	2/2	61.67	70	rep_faecium	RepE replication protein (plasmid) [Enterococcus faecalis] | Rep_3
E6020_3.fasta.gz	E6020_3	5647	5961	ref|NP_863355|	4-108/240	0/0	43.75	80.95	rep_faecium	RepE replication protein (plasmid) [Enterococcus faecalis] | Rep_3
E6020_3.fasta.gz	E6020_3	6714	7112	ref|NP_863355|	89-221/240	3/6	54.17	69.12	rep_faecium	RepE replication protein (plasmid) [Enterococcus faecalis] | Rep_3
E6020_3.fasta.gz	E6020_3	9647	9970	ref|NP_863355|	1-108/240	0/0	45	79.63	rep_faecium	RepE replication protein (plasmid) [Enterococcus faecalis] | Rep_3
E6020_3.fasta.gz	E6020_3	16018	15740	ref|YP_001672021|	1-93/317	0/0	29.34	88.17	rep_faecium	replication initiation protein (plasmid) [Enterococcus faecium] | Rep_trans
E6020_3.fasta.gz	E6020_3	18698	18015	ref|YP_001654986|	90-317/317	0/0	71.92	85.09	rep_faecium	hypothetical protein pJS42_01 (plasmid) [Enterococcus faecium | Rep_trans
E6020_3.fasta.gz	E6020_3	48123	46633	sp|Q9AL28|	1-497/497	0/0	100	100	rep_faecium	Putative Rep protein | Inc18
E6020_3.fasta.gz	E6020_3	58448	58660	ref|NP_863355|	89-158/240	1/1	29.17	77.47	rep_faecium	RepE replication protein (plasmid) [Enterococcus faecalis] | Rep_3
E6020_3.fasta.gz	E6020_3	58591	58896	ref|NP_863355|	131-237/240	2/13	40.83	53.15	rep_faecium	RepE replication protein (plasmid) [Enterococcus faecalis] | Rep_3
E6020_3.fasta.gz	E6020_3	61461	61691	ref|NP_863355|	31-108/240	1/1	32.08	69.23	rep_faecium	RepE replication protein (plasmid) [Enterococcus faecalis] | Rep_3
E6020_3.fasta.gz	E6020_3	62470	62868	ref|NP_863355|	104-237/240	1/1	55.42	73.13	rep_faecium	RepE replication protein (plasmid) [Enterococcus faecalis] | Rep_3
E6020_4.fasta.gz	E6020_4	1	1038	ref|NP_863172|	1-346/346	0/0	100	97.4	rep_faecium	putative repa (plasmid) [Enterococcus faecium] | RepA_N
E6020_5.fasta.gz	E6020_5	21254	22294	ref|NP_863172|	1-346/346	1/1	100	71.76	rep_faecium	putative repa (plasmid) [Enterococcus faecium] | RepA_N
E6020_7.fasta.gz	E6020_7	1	930	dbj|BAF44066|	1-310/310	0/0	100	100	rep_faecium	Replication Protein A (plasmid) [Enterococcus faecium] | Rep_3
E6020_8.fasta.gz	E6020_8	3829	3095	gb|ADW93773|	1-245/245	0/0	100	99.18	rep_faecium	plasmid replication protein (plasmid) [Enterococcus durans] | Rep_3
E6020_9.fasta.gz	E6020_9	3244	4206	dbj|BAF36632|	1-314/314	1/7	100	71.65	rep_faecium	replication protein (plasmid) [Enterococcus faecium] | Rep_3
E6043_2.fasta.gz	E6043_2	1	1038	gb|ADO66907|	1-346/346	0/0	100	99.13	rep_faecium	replication-associated protein RepA (plasmid) [Enterococcus faecium] | RepA_N
E6043_2.fasta.gz	E6043_2	114863	114654	ref|YP_783895|	15-89/312	1/5	22.44	70.67	rep_faecium	putative Rep protein (plasmid) [Enterococcus faecalis] | Rep_trans
E6043_4.fasta.gz	E6043_4	46950	45916	ref|NP_863172|	7-346/346	2/9	97.69	59.08	rep_faecium	putative repa (plasmid) [Enterococcus faecium] | RepA_N
E6043_6.fasta.gz	E6043_6	10464	11954	sp|Q9AL28|	1-497/497	0/0	100	100	rep_faecium	Putative Rep protein | Inc18
E6043_6.fasta.gz	E6043_6	26427	27065	dbj|BAA92162|	46-255/255	1/3	82.35	85.92	rep_faecium	replication protein [Enterococcus faecium] | Rep_trans
E6043_6.fasta.gz	E6043_6	27787	28164	ref|YP_001672021|	1-126/317	0/0	39.75	73.81	rep_faecium	replication initiation protein (plasmid) [Enterococcus faecium] | Rep_trans
E6043_7.fasta.gz	E6043_7	9817	8777	ref|NP_863172|	1-346/346	1/1	100	71.76	rep_faecium	putative repa (plasmid) [Enterococcus faecium] | RepA_N
E6043_9.fasta.gz	E6043_9	2390	3124	gb|ADW93773|	1-245/245	0/0	100	99.18	rep_faecium	plasmid replication protein (plasmid) [Enterococcus durans] | Rep_3
E6055_2.fasta.gz	E6055_2	1	1038	gb|ADO66907|	1-346/346	0/0	100	97.4	rep_faecium	replication-associated protein RepA (plasmid) [Enterococcus faecium] | RepA_N
E6055_3.fasta.gz	E6055_3	1	1038	ref|NP_863172|	1-346/346	0/0	100	98.27	rep_faecium	putative repa (plasmid) [Enterococcus faecium] | RepA_N
E6055_4.fasta.gz	E6055_4	4906	3872	ref|NP_863172|	7-346/346	2/9	97.69	58.5	rep_faecium	putative repa (plasmid) [Enterococcus faecium] | RepA_N
E6055_4.fasta.gz	E6055_4	40828	40025	emb|CAA35647|	229-496/496	0/0	54.03	97.76	rep_faecium	unnamed protein product [Streptococcus agalactiae] | Inc18
E6055_5.fasta.gz	E6055_5	4497	5231	gb|ADW93773|	1-245/245	0/0	100	99.18	rep_faecium	plasmid replication protein (plasmid) [Enterococcus durans] | Rep_3
E6055_6.fasta.gz	E6055_6	1307	369	ref|YP_001672021|	1-313/317	0/0	98.74	74.76	rep_faecium	replication initiation protein (plasmid) [Enterococcus faecium] | Rep_trans
E6975_2.fasta.gz	E6975_2	1	1038	gb|ADO66907|	1-346/346	0/0	100	99.13	rep_faecium	replication-associated protein RepA (plasmid) [Enterococcus faecium] | RepA_N
E6975_3.fasta.gz	E6975_3	54458	53424	ref|NP_863172|	7-346/346	2/9	97.69	58.5	rep_faecium	putative repa (plasmid) [Enterococcus faecium] | RepA_N
E6975_4.fasta.gz	E6975_4	1	1038	ref|NP_863172|	1-346/346	0/0	100	100	rep_faecium	putative repa (plasmid) [Enterococcus faecium] | RepA_N
E6975_4.fasta.gz	E6975_4	27033	27740	ref|NP_863355|	2-237/240	0/0	98.33	78.39	rep_faecium	RepE replication protein (plasmid) [Enterococcus faecalis] | Rep_3
E6975_5.fasta.gz	E6975_5	9430	10920	sp|Q9AL28|	1-497/497	0/0	100	100	rep_faecium	Putative Rep protein | Inc18
E6975_5.fasta.gz	E6975_5	15660	14773	ref|NP_863351|	1-296/334	0/0	88.62	99.66	rep_faecium	RepB replication protein (plasmid) [Enterococcus faecalis] | Rep_1
E6975_5.fasta.gz	E6975_5	19071	18133	ref|YP_001672021|	1-313/317	0/0	98.74	74.76	rep_faecium	replication initiation protein (plasmid) [Enterococcus faecium] | Rep_trans
E6975_6.fasta.gz	E6975_6	1	942	dbj|BAF36632|	1-314/314	0/0	100	100	rep_faecium	replication protein (plasmid) [Enterococcus faecium] | Rep_3
E6975_7.fasta.gz	E6975_7	2097	3035	ref|YP_001672021|	1-313/317	0/0	98.74	75.72	rep_faecium	replication initiation protein (plasmid) [Enterococcus faecium] | Rep_trans
E6975_8.fasta.gz	E6975_8	258	1	ref|NP_816941|	5-90/295	0/0	29.15	50	rep_faecium	replication protein (plasmid) [Enterococcus faecalis V583] | Rep_1
E6975_8.fasta.gz	E6975_8	4305	3661	ref|YP_004747351|	27-240/240	1/1	89.17	64.65	rep_faecium	truncated replication protein (plasmid) [Enterococcus faecium] | Rep_1
E6975_9.fasta.gz	E6975_9	3305	2367	ref|YP_001672021|	1-313/317	0/0	98.74	79.55	rep_faecium	replication initiation protein (plasmid) [Enterococcus faecium] | Rep_trans
E6988_10.fasta.gz	E6988_10	1693	743	ref|YP_001672021|	1-317/317	0/0	100	86.12	rep_faecium	replication initiation protein (plasmid) [Enterococcus faecium] | Rep_trans
E6988_11.fasta.gz	E6988_11	1837	899	ref|YP_001672021|	1-313/317	0/0	98.74	80.83	rep_faecium	replication initiation protein (plasmid) [Enterococcus faecium] | Rep_trans
E6988_2.fasta.gz	E6988_2	1	1038	gb|ADO66907|	1-346/346	0/0	100	99.13	rep_faecium	replication-associated protein RepA (plasmid) [Enterococcus faecium] | RepA_N
E6988_2.fasta.gz	E6988_2	95781	95572	ref|YP_783895|	15-89/312	1/5	22.44	70.67	rep_faecium	putative Rep protein (plasmid) [Enterococcus faecalis] | Rep_trans
E6988_4.fasta.gz	E6988_4	11599	10565	ref|NP_863172|	7-346/346	2/9	97.69	59.08	rep_faecium	putative repa (plasmid) [Enterococcus faecium] | RepA_N
E6988_5.fasta.gz	E6988_5	13336	13082	emb|CAA33711|	5-78/210	1/11	35.24	54.12	rep_faecium	unnamed protein product (plasmid) [Streptococcus agalactiae] | Rep_2
E6988_5.fasta.gz	E6988_5	16254	15781	ref|YP_138502|	62-218/221	3/5	70.14	45	rep_faecium	hypothetical protein pJB01p1 (plasmid) [Enterococcus faecium] | Rep_2
E6988_5.fasta.gz	E6988_5	22344	22021	ref|NP_863355|	1-108/240	0/0	45	79.63	rep_faecium	RepE replication protein (plasmid) [Enterococcus faecalis] | Rep_3
E6988_5.fasta.gz	E6988_5	25300	24851	ref|NP_863355|	89-237/240	1/1	62.08	72.67	rep_faecium	RepE replication protein (plasmid) [Enterococcus faecalis] | Rep_3
E6988_5.fasta.gz	E6988_5	35625	37115	sp|Q9AL28|	1-497/497	0/0	100	100	rep_faecium	Putative Rep protein | Inc18
E6988_6.fasta.gz	E6988_6	17086	16046	ref|NP_863172|	1-346/346	1/1	100	71.76	rep_faecium	putative repa (plasmid) [Enterococcus faecium] | RepA_N
E6988_7.fasta.gz	E6988_7	1	930	dbj|BAF44066|	1-310/310	0/0	100	100	rep_faecium	Replication Protein A (plasmid) [Enterococcus faecium] | Rep_3
E6988_8.fasta.gz	E6988_8	6891	7625	gb|ADW93773|	1-245/245	0/0	100	99.18	rep_faecium	plasmid replication protein (plasmid) [Enterococcus durans] | Rep_3
E6988_9.fasta.gz	E6988_9	2643	1681	dbj|BAF36632|	1-314/314	1/7	100	71.65	rep_faecium	replication protein (plasmid) [Enterococcus faecium] | Rep_3
E7025_2.fasta.gz	E7025_2	1	1038	gb|ADO66907|	1-346/346	0/0	100	99.71	rep_faecium	replication-associated protein RepA (plasmid) [Enterococcus faecium] | RepA_N
E7025_3.fasta.gz	E7025_3	1	1038	ref|NP_863172|	1-346/346	0/0	100	97.4	rep_faecium	putative repa (plasmid) [Enterococcus faecium] | RepA_N
E7025_4.fasta.gz	E7025_4	24539	26029	sp|Q9AL28|	1-497/497	0/0	100	81.49	rep_faecium	Putative Rep protein | Inc18
E7025_5.fasta.gz	E7025_5	5741	4251	sp|Q9AL28|	1-497/497	0/0	100	100	rep_faecium	Putative Rep protein | Inc18
E7025_5.fasta.gz	E7025_5	17957	18406	ref|NP_863355|	89-237/240	1/1	62.08	72.67	rep_faecium	RepE replication protein (plasmid) [Enterococcus faecalis] | Rep_3
E7025_5.fasta.gz	E7025_5	20915	21238	ref|NP_863355|	1-108/240	0/0	45	79.63	rep_faecium	RepE replication protein (plasmid) [Enterococcus faecalis] | Rep_3
E7025_6.fasta.gz	E7025_6	2199	1237	dbj|BAF36632|	1-314/314	1/7	100	71.65	rep_faecium	replication protein (plasmid) [Enterococcus faecium] | Rep_3
E7025_6.fasta.gz	E7025_6	6699	5779	dbj|BAF44066|	1-310/310	4/7	98.39	68.27	rep_faecium	Replication Protein A (plasmid) [Enterococcus faecium] | Rep_3
E7025_7.fasta.gz	E7025_7	1477	2211	gb|ADW93773|	1-245/245	0/0	100	99.18	rep_faecium	plasmid replication protein (plasmid) [Enterococcus durans] | Rep_3
E7025_8.fasta.gz	E7025_8	1860	910	ref|YP_001672021|	1-317/317	0/0	100	86.12	rep_faecium	replication initiation protein (plasmid) [Enterococcus faecium] | Rep_trans
E7040_2.fasta.gz	E7040_2	1	1038	gb|ADO66907|	1-346/346	0/0	100	99.13	rep_faecium	replication-associated protein RepA (plasmid) [Enterococcus faecium] | RepA_N
E7040_2.fasta.gz	E7040_2	116282	116073	ref|YP_783895|	15-89/312	1/5	22.44	70.67	rep_faecium	putative Rep protein (plasmid) [Enterococcus faecalis] | Rep_trans
E7040_3.fasta.gz	E7040_3	1	1038	ref|NP_863172|	1-346/346	0/0	100	97.4	rep_faecium	putative repa (plasmid) [Enterococcus faecium] | RepA_N
E7040_3.fasta.gz	E7040_3	42681	43835	ref|YP_004739228|	44-425/427	3/5	89.23	34.2	rep_faecium	putative DNA relaxase (plasmid) [Enterococcus hirae ATCC 9790] | Rep_trans
E7040_3.fasta.gz	E7040_3	60016	60570	ref|NP_863351|	1-185/334	0/0	55.39	100	rep_faecium	RepB replication protein (plasmid) [Enterococcus faecalis] | Rep_1
E7040_4.fasta.gz	E7040_4	53452	52418	ref|NP_863172|	7-346/346	2/9	97.69	59.08	rep_faecium	putative repa (plasmid) [Enterococcus faecium] | RepA_N
E7040_5.fasta.gz	E7040_5	1970	1497	ref|YP_138502|	62-218/221	3/5	70.14	45	rep_faecium	hypothetical protein pJB01p1 (plasmid) [Enterococcus faecium] | Rep_2
E7040_5.fasta.gz	E7040_5	7155	6832	ref|NP_863355|	1-108/240	0/0	45	79.63	rep_faecium	RepE replication protein (plasmid) [Enterococcus faecalis] | Rep_3
E7040_5.fasta.gz	E7040_5	10111	9662	ref|NP_863355|	89-237/240	1/1	62.08	72.67	rep_faecium	RepE replication protein (plasmid) [Enterococcus faecalis] | Rep_3
E7040_5.fasta.gz	E7040_5	20436	21926	sp|Q9AL28|	1-497/497	0/0	100	100	rep_faecium	Putative Rep protein | Inc18
E7040_5.fasta.gz	E7040_5	37651	37397	emb|CAA33711|	5-78/210	1/11	35.24	54.12	rep_faecium	unnamed protein product (plasmid) [Streptococcus agalactiae] | Rep_2
E7040_6.fasta.gz	E7040_6	1	930	dbj|BAF44066|	1-310/310	0/0	100	100	rep_faecium	Replication Protein A (plasmid) [Enterococcus faecium] | Rep_3
E7040_7.fasta.gz	E7040_7	4080	4814	gb|ADW93773|	1-245/245	0/0	100	99.18	rep_faecium	plasmid replication protein (plasmid) [Enterococcus durans] | Rep_3
E7067_2.fasta.gz	E7067_2	1	1038	gb|ADO66907|	1-346/346	0/0	100	99.13	rep_faecium	replication-associated protein RepA (plasmid) [Enterococcus faecium] | RepA_N
E7067_2.fasta.gz	E7067_2	115846	115637	ref|YP_783895|	15-89/312	1/5	22.44	70.67	rep_faecium	putative Rep protein (plasmid) [Enterococcus faecalis] | Rep_trans
E7067_3.fasta.gz	E7067_3	10431	9397	ref|NP_863172|	7-346/346	2/9	97.69	59.08	rep_faecium	putative repa (plasmid) [Enterococcus faecium] | RepA_N
E7067_4.fasta.gz	E7067_4	1	1038	ref|NP_863172|	1-346/346	0/0	100	100	rep_faecium	putative repa (plasmid) [Enterococcus faecium] | RepA_N
E7067_5.fasta.gz	E7067_5	25468	23978	sp|Q9AL28|	1-497/497	0/0	100	100	rep_faecium	Putative Rep protein | Inc18
E7067_5.fasta.gz	E7067_5	35793	36242	ref|NP_863355|	89-237/240	1/1	62.08	72.67	rep_faecium	RepE replication protein (plasmid) [Enterococcus faecalis] | Rep_3
E7067_5.fasta.gz	E7067_5	38775	39098	ref|NP_863355|	1-108/240	0/0	45	79.63	rep_faecium	RepE replication protein (plasmid) [Enterococcus faecalis] | Rep_3
E7067_5.fasta.gz	E7067_5	44865	45338	ref|YP_138502|	62-218/221	3/5	70.14	45	rep_faecium	hypothetical protein pJB01p1 (plasmid) [Enterococcus faecium] | Rep_2
E7067_5.fasta.gz	E7067_5	47786	48040	emb|CAA33711|	5-78/210	1/11	35.24	54.12	rep_faecium	unnamed protein product (plasmid) [Streptococcus agalactiae] | Rep_2
E7067_6.fasta.gz	E7067_6	1	930	dbj|BAF44066|	1-310/310	0/0	100	100	rep_faecium	Replication Protein A (plasmid) [Enterococcus faecium] | Rep_3
E7067_7.fasta.gz	E7067_7	1	942	dbj|BAF36632|	1-314/314	0/0	100	100	rep_faecium	replication protein (plasmid) [Enterococcus faecium] | Rep_3
E7067_8.fasta.gz	E7067_8	1	900	ref|YP_001672021|	18-317/317	0/0	94.64	86.33	rep_faecium	replication initiation protein (plasmid) [Enterococcus faecium] | Rep_trans
E7070_11.fasta.gz	E7070_11	1	930	dbj|BAF44066|	1-310/310	0/0	100	100	rep_faecium	Replication Protein A (plasmid) [Enterococcus faecium] | Rep_3
E7070_13.fasta.gz	E7070_13	3829	3095	gb|ADW93773|	1-245/245	0/0	100	99.18	rep_faecium	plasmid replication protein (plasmid) [Enterococcus durans] | Rep_3
E7070_15.fasta.gz	E7070_15	2681	1719	dbj|BAF36632|	1-314/314	1/7	100	71.65	rep_faecium	replication protein (plasmid) [Enterococcus faecium] | Rep_3
E7070_5.fasta.gz	E7070_5	1	1038	gb|ADO66907|	1-346/346	0/0	100	99.13	rep_faecium	replication-associated protein RepA (plasmid) [Enterococcus faecium] | RepA_N
E7070_5.fasta.gz	E7070_5	138021	137812	ref|YP_783895|	15-89/312	1/5	22.44	70.67	rep_faecium	putative Rep protein (plasmid) [Enterococcus faecalis] | Rep_trans
E7070_8.fasta.gz	E7070_8	1	1038	ref|NP_863172|	1-346/346	0/0	100	100	rep_faecium	putative repa (plasmid) [Enterococcus faecium] | RepA_N
E7070_9.fasta.gz	E7070_9	2475	2152	ref|NP_863355|	1-108/240	0/0	45	79.63	rep_faecium	RepE replication protein (plasmid) [Enterococcus faecalis] | Rep_3
E7070_9.fasta.gz	E7070_9	5430	4981	ref|NP_863355|	89-237/240	1/1	62.08	72.67	rep_faecium	RepE replication protein (plasmid) [Enterococcus faecalis] | Rep_3
E7070_9.fasta.gz	E7070_9	15755	17245	sp|Q9AL28|	1-497/497	0/0	100	100	rep_faecium	Putative Rep protein | Inc18
E7070_9.fasta.gz	E7070_9	32970	32716	emb|CAA33711|	5-78/210	1/11	35.24	54.12	rep_faecium	unnamed protein product (plasmid) [Streptococcus agalactiae] | Rep_2
E7070_9.fasta.gz	E7070_9	35888	35415	ref|YP_138502|	62-218/221	3/5	70.14	45	rep_faecium	hypothetical protein pJB01p1 (plasmid) [Enterococcus faecium] | Rep_2
E7098_2.fasta.gz	E7098_2	1	1038	gb|ADO66907|	1-346/346	0/0	100	99.71	rep_faecium	replication-associated protein RepA (plasmid) [Enterococcus faecium] | RepA_N
E7098_2.fasta.gz	E7098_2	76880	76671	ref|YP_783895|	15-89/312	1/5	22.44	70.67	rep_faecium	putative Rep protein (plasmid) [Enterococcus faecalis] | Rep_trans
E7098_4.fasta.gz	E7098_4	1	1038	ref|NP_863172|	1-346/346	0/0	100	97.11	rep_faecium	putative repa (plasmid) [Enterococcus faecium] | RepA_N
E7114_10.fasta.gz	E7114_10	3573	2635	ref|YP_001672021|	1-313/317	0/0	98.74	75.72	rep_faecium	replication initiation protein (plasmid) [Enterococcus faecium] | Rep_trans
E7114_11.fasta.gz	E7114_11	3302	2415	ref|NP_816941|	5-290/295	3/10	96.95	45.61	rep_faecium	replication protein (plasmid) [Enterococcus faecalis V583] | Rep_1
E7114_2.fasta.gz	E7114_2	1	1038	gb|ADO66907|	1-346/346	0/0	100	99.13	rep_faecium	replication-associated protein RepA (plasmid) [Enterococcus faecium] | RepA_N
E7114_3.fasta.gz	E7114_3	37780	36746	ref|NP_863172|	7-346/346	2/9	97.69	58.5	rep_faecium	putative repa (plasmid) [Enterococcus faecium] | RepA_N
E7114_4.fasta.gz	E7114_4	1	1038	ref|NP_863172|	1-346/346	0/0	100	100	rep_faecium	putative repa (plasmid) [Enterococcus faecium] | RepA_N
E7114_4.fasta.gz	E7114_4	27784	27071	ref|YP_001672021|	1-238/317	0/0	75.08	81.09	rep_faecium	replication initiation protein (plasmid) [Enterococcus faecium] | Rep_trans
E7114_4.fasta.gz	E7114_4	29956	29705	dbj|BAA92162|	171-255/255	1/1	32.94	75.29	rep_faecium	replication protein [Enterococcus faecium] | Rep_trans
E7114_4.fasta.gz	E7114_4	30741	31448	ref|NP_863355|	2-237/240	0/0	98.33	78.39	rep_faecium	RepE replication protein (plasmid) [Enterococcus faecalis] | Rep_3
E7114_6.fasta.gz	E7114_6	3542	5032	sp|Q9AL28|	1-497/497	0/0	100	100	rep_faecium	Putative Rep protein | Inc18
E7114_6.fasta.gz	E7114_6	9481	8885	ref|NP_863351|	98-296/334	0/0	59.58	99.5	rep_faecium	RepB replication protein (plasmid) [Enterococcus faecalis] | Rep_1
E7114_6.fasta.gz	E7114_6	12197	11259	ref|YP_001672021|	1-313/317	0/0	98.74	74.76	rep_faecium	replication initiation protein (plasmid) [Enterococcus faecium] | Rep_trans
E7114_7.fasta.gz	E7114_7	1	942	dbj|BAF36632|	1-314/314	0/0	100	100	rep_faecium	replication protein (plasmid) [Enterococcus faecium] | Rep_3
E7114_8.fasta.gz	E7114_8	889	1809	dbj|BAF44066|	1-310/310	4/7	98.39	68.27	rep_faecium	Replication Protein A (plasmid) [Enterococcus faecium] | Rep_3
E7114_9.fasta.gz	E7114_9	5501	4539	ref|YP_001654983|	1-324/324	2/9	98.15	66.67	rep_faecium	hypothetical protein pJS33_01 (plasmid) [Enterococcus faecium] | Rep_3
E7160_10.fasta.gz	E7160_10	1	930	dbj|BAF44066|	1-310/310	0/0	100	100	rep_faecium	Replication Protein A (plasmid) [Enterococcus faecium] | Rep_3
E7160_11.fasta.gz	E7160_11	1	942	dbj|BAF36632|	1-314/314	0/0	100	100	rep_faecium	replication protein (plasmid) [Enterococcus faecium] | Rep_3
E7160_12.fasta.gz	E7160_12	878	3	ref|YP_001672021|	1-292/317	0/0	92.11	84.93	rep_faecium	replication initiation protein (plasmid) [Enterococcus faecium] | Rep_trans
E7160_5.fasta.gz	E7160_5	1	1038	ref|NP_863172|	1-346/346	0/0	100	100	rep_faecium	putative repa (plasmid) [Enterococcus faecium] | RepA_N
E7160_5.fasta.gz	E7160_5	48499	49206	ref|NP_863355|	2-237/240	0/0	98.33	78.39	rep_faecium	RepE replication protein (plasmid) [Enterococcus faecalis] | Rep_3
E7160_7.fasta.gz	E7160_7	9815	11311	ref|YP_976064|	1-499/499	0/0	100	99	rep_faecium	plasmid replication protein (plasmid) [Enterococcus faecium] | Inc18
E7160_7.fasta.gz	E7160_7	18866	19222	emb|CAA33711|	5-112/210	1/11	51.43	55.46	rep_faecium	unnamed protein product (plasmid) [Streptococcus agalactiae] | Rep_2
E7160_8.fasta.gz	E7160_8	936	2432	ref|YP_976064|	1-499/499	0/0	100	98.8	rep_faecium	plasmid replication protein (plasmid) [Enterococcus faecium] | Inc18
E7171_2.fasta.gz	E7171_2	1	1038	gb|ADO66907|	1-346/346	0/0	100	97.4	rep_faecium	replication-associated protein RepA (plasmid) [Enterococcus faecium] | RepA_N
E7171_3.fasta.gz	E7171_3	24539	26029	sp|Q9AL28|	1-497/497	0/0	100	81.49	rep_faecium	Putative Rep protein | Inc18
E7171_4.fasta.gz	E7171_4	6816	5326	sp|Q9AL28|	1-497/497	0/0	100	100	rep_faecium	Putative Rep protein | Inc18
E7171_4.fasta.gz	E7171_4	17141	17590	ref|NP_863355|	89-237/240	1/1	62.08	72.67	rep_faecium	RepE replication protein (plasmid) [Enterococcus faecalis] | Rep_3
E7171_4.fasta.gz	E7171_4	20097	20420	ref|NP_863355|	1-108/240	0/0	45	79.63	rep_faecium	RepE replication protein (plasmid) [Enterococcus faecalis] | Rep_3
E7171_4.fasta.gz	E7171_4	25282	25755	ref|YP_138502|	62-218/221	3/5	70.14	45	rep_faecium	hypothetical protein pJB01p1 (plasmid) [Enterococcus faecium] | Rep_2
E7171_4.fasta.gz	E7171_4	28203	28457	emb|CAA33711|	5-78/210	1/11	35.24	54.12	rep_faecium	unnamed protein product (plasmid) [Streptococcus agalactiae] | Rep_2
E7171_5.fasta.gz	E7171_5	1	1038	ref|NP_863172|	1-346/346	0/0	100	97.4	rep_faecium	putative repa (plasmid) [Enterococcus faecium] | RepA_N
E7171_6.fasta.gz	E7171_6	4959	4225	gb|ADW93773|	1-245/245	0/0	100	99.18	rep_faecium	plasmid replication protein (plasmid) [Enterococcus durans] | Rep_3
E7196_3.fasta.gz	E7196_3	1402	368	ref|NP_863172|	7-346/346	2/9	97.69	58.79	rep_faecium	putative repa (plasmid) [Enterococcus faecium] | RepA_N
E7196_4.fasta.gz	E7196_4	1049	369	dbj|BAF36632|	10-228/314	12/38	64.97	51.65	rep_faecium	replication protein (plasmid) [Enterococcus faecium] | Rep_3
E7196_6.fasta.gz	E7196_6	1	942	dbj|BAF36632|	1-314/314	0/0	100	100	rep_faecium	replication protein (plasmid) [Enterococcus faecium] | Rep_3
E7196_8.fasta.gz	E7196_8	3438	2476	dbj|BAF36632|	1-314/314	1/7	100	71.65	rep_faecium	replication protein (plasmid) [Enterococcus faecium] | Rep_3
E7199_2.fasta.gz	E7199_2	1	1038	gb|ADO66907|	1-346/346	0/0	100	99.71	rep_faecium	replication-associated protein RepA (plasmid) [Enterococcus faecium] | RepA_N
E7199_2.fasta.gz	E7199_2	85138	84929	ref|YP_783895|	15-89/312	1/5	22.44	70.67	rep_faecium	putative Rep protein (plasmid) [Enterococcus faecalis] | Rep_trans
E7199_3.fasta.gz	E7199_3	6457	7491	ref|NP_863172|	7-346/346	2/9	97.69	57.92	rep_faecium	putative repa (plasmid) [Enterococcus faecium] | RepA_N
E7199_3.fasta.gz	E7199_3	42232	41345	ref|NP_863351|	1-296/334	0/0	88.62	100	rep_faecium	RepB replication protein (plasmid) [Enterococcus faecalis] | Rep_1
E7199_4.fasta.gz	E7199_4	1	1038	ref|NP_863172|	1-346/346	0/0	100	100	rep_faecium	putative repa (plasmid) [Enterococcus faecium] | RepA_N
E7199_5.fasta.gz	E7199_5	7722	6988	gb|ADW93773|	1-245/245	0/0	100	99.18	rep_faecium	plasmid replication protein (plasmid) [Enterococcus durans] | Rep_3
E7199_6.fasta.gz	E7199_6	5049	4087	dbj|BAF36632|	1-314/314	1/7	100	71.65	rep_faecium	replication protein (plasmid) [Enterococcus faecium] | Rep_3
E7207_5.fasta.gz	E7207_5	10964	11998	ref|NP_863172|	7-346/346	2/9	97.69	58.79	rep_faecium	putative repa (plasmid) [Enterococcus faecium] | RepA_N
E7207_6.fasta.gz	E7207_6	15682	14312	sp|Q9AL28|	39-497/497	1/2	91.95	95.21	rep_faecium	Putative Rep protein | Inc18
E7207_6.fasta.gz	E7207_6	29307	28600	ref|NP_863355|	2-237/240	0/0	98.33	78.39	rep_faecium	RepE replication protein (plasmid) [Enterococcus faecalis] | Rep_3
E7237_2.fasta.gz	E7237_2	1	1038	gb|ADO66907|	1-346/346	0/0	100	97.4	rep_faecium	replication-associated protein RepA (plasmid) [Enterococcus faecium] | RepA_N
E7237_2.fasta.gz	E7237_2	238975	238277	ref|YP_001672021|	1-233/317	0/0	73.5	78.97	rep_faecium	replication initiation protein (plasmid) [Enterococcus faecium] | Rep_trans
E7237_2.fasta.gz	E7237_2	240309	240013	gb|AAB08924|	4-105/105	1/3	94.29	84.31	rep_faecium	ORF1 (plasmid) [Enterococcus faecium] | Rep_trans
E7237_3.fasta.gz	E7237_3	6292	7782	sp|Q9AL28|	1-497/497	0/0	100	100	rep_faecium	Putative Rep protein | Inc18
E7237_4.fasta.gz	E7237_4	1	930	dbj|BAF44066|	1-310/310	0/0	100	100	rep_faecium	Replication Protein A (plasmid) [Enterococcus faecium] | Rep_3
E7240_10.fasta.gz	E7240_10	2	562	ref|YP_001654986|	127-313/317	0/0	58.99	79.14	rep_faecium	hypothetical protein pJS42_01 (plasmid) [Enterococcus faecium | Rep_trans
E7240_10.fasta.gz	E7240_10	3698	4072	ref|YP_001672021|	1-125/317	0/0	39.43	80.8	rep_faecium	replication initiation protein (plasmid) [Enterococcus faecium] | Rep_trans
E7240_2.fasta.gz	E7240_2	1	1038	gb|ADO66907|	1-346/346	0/0	100	99.71	rep_faecium	replication-associated protein RepA (plasmid) [Enterococcus faecium] | RepA_N
E7240_2.fasta.gz	E7240_2	83308	83099	ref|YP_783895|	15-89/312	1/5	22.44	70.67	rep_faecium	putative Rep protein (plasmid) [Enterococcus faecalis] | Rep_trans
E7240_3.fasta.gz	E7240_3	33521	34555	ref|NP_863172|	7-346/346	2/9	97.69	58.5	rep_faecium	putative repa (plasmid) [Enterococcus faecium] | RepA_N
E7240_4.fasta.gz	E7240_4	1	1038	ref|NP_863172|	1-346/346	0/0	100	100	rep_faecium	putative repa (plasmid) [Enterococcus faecium] | RepA_N
E7240_4.fasta.gz	E7240_4	26861	27568	ref|NP_863355|	2-237/240	0/0	98.33	78.39	rep_faecium	RepE replication protein (plasmid) [Enterococcus faecalis] | Rep_3
E7240_5.fasta.gz	E7240_5	19630	21120	sp|Q9AL28|	1-497/497	0/0	100	100	rep_faecium	Putative Rep protein | Inc18
E7240_7.fasta.gz	E7240_7	1	942	dbj|BAF36632|	1-314/314	0/0	100	100	rep_faecium	replication protein (plasmid) [Enterococcus faecium] | Rep_3
E7240_8.fasta.gz	E7240_8	2717	1755	dbj|BAF36632|	1-314/314	1/7	100	71.65	rep_faecium	replication protein (plasmid) [Enterococcus faecium] | Rep_3
E7240_9.fasta.gz	E7240_9	698	3	ref|YP_001672021|	1-232/317	0/0	73.19	86.21	rep_faecium	replication initiation protein (plasmid) [Enterococcus faecium] | Rep_trans
E7240_9.fasta.gz	E7240_9	4373	4131	gb|AAB08924|	25-105/105	0/0	77.14	70.37	rep_faecium	ORF1 (plasmid) [Enterococcus faecium] | Rep_trans
E7246_10.fasta.gz	E7246_10	5707	4973	gb|ADW93773|	1-245/245	0/0	100	99.18	rep_faecium	plasmid replication protein (plasmid) [Enterococcus durans] | Rep_3
E7246_4.fasta.gz	E7246_4	1	1038	gb|ADO66907|	1-346/346	0/0	100	99.13	rep_faecium	replication-associated protein RepA (plasmid) [Enterococcus faecium] | RepA_N
E7246_5.fasta.gz	E7246_5	31373	30339	ref|NP_863172|	7-346/346	2/9	97.69	58.5	rep_faecium	putative repa (plasmid) [Enterococcus faecium] | RepA_N
E7246_6.fasta.gz	E7246_6	1	1038	ref|NP_863172|	1-346/346	0/0	100	100	rep_faecium	putative repa (plasmid) [Enterococcus faecium] | RepA_N
E7246_6.fasta.gz	E7246_6	27033	27740	ref|NP_863355|	2-237/240	0/0	98.33	78.39	rep_faecium	RepE replication protein (plasmid) [Enterococcus faecalis] | Rep_3
E7246_8.fasta.gz	E7246_8	18049	19539	sp|Q9AL28|	1-497/497	0/0	100	100	rep_faecium	Putative Rep protein | Inc18
E7246_8.fasta.gz	E7246_8	24279	23392	ref|NP_863351|	1-296/334	0/0	88.62	99.66	rep_faecium	RepB replication protein (plasmid) [Enterococcus faecalis] | Rep_1
E7246_9.fasta.gz	E7246_9	1	942	dbj|BAF36632|	1-314/314	0/0	100	100	rep_faecium	replication protein (plasmid) [Enterococcus faecium] | Rep_3
E7313_2.fasta.gz	E7313_2	1	1038	gb|ADO66907|	1-346/346	0/0	100	99.13	rep_faecium	replication-associated protein RepA (plasmid) [Enterococcus faecium] | RepA_N
E7313_3.fasta.gz	E7313_3	12255	13190	ref|YP_783895|	1-312/312	0/0	100	100	rep_faecium	putative Rep protein (plasmid) [Enterococcus faecalis] | Rep_trans
E7313_3.fasta.gz	E7313_3	18240	16753	ref|YP_002128409|	1-496/496	0/0	100	100	rep_faecium	putative replication protein (plasmid) [Enterococcus faecium] | Inc18
E7313_3.fasta.gz	E7313_3	33170	31680	sp|Q9AL28|	1-497/497	0/0	100	100	rep_faecium	Putative Rep protein | Inc18
E7356_2.fasta.gz	E7356_2	1	1038	gb|ADO66907|	1-346/346	0/0	100	97.4	rep_faecium	replication-associated protein RepA (plasmid) [Enterococcus faecium] | RepA_N
E7356_3.fasta.gz	E7356_3	10395	11993	ref|YP_398701|	1-533/533	0/0	100	99.81	rep_faecium	replication protein (plasmid) [Enterococcus faecium] | Inc18
E7356_4.fasta.gz	E7356_4	1796	3286	sp|Q9AL28|	1-497/497	0/0	100	100	rep_faecium	Putative Rep protein | Inc18
E7356_5.fasta.gz	E7356_5	1418	2920	ref|NP_817021|	1-501/501	0/0	100	85.43	rep_faecium	repS protein putative (plasmid) [Enterococcus faecalis V583] | Inc18
E7357_2.fasta.gz	E7357_2	1	1038	gb|ADO66907|	1-346/346	0/0	100	97.4	rep_faecium	replication-associated protein RepA (plasmid) [Enterococcus faecium] | RepA_N
E7357_4.fasta.gz	E7357_4	19568	17970	ref|YP_398701|	1-533/533	0/0	100	99.81	rep_faecium	replication protein (plasmid) [Enterococcus faecium] | Inc18
E7357_5.fasta.gz	E7357_5	9773	11263	sp|Q9AL28|	1-497/497	0/0	100	100	rep_faecium	Putative Rep protein | Inc18
E7357_6.fasta.gz	E7357_6	2420	918	ref|NP_817021|	1-501/501	0/0	100	85.43	rep_faecium	repS protein putative (plasmid) [Enterococcus faecalis V583] | Inc18
E7429_10.fasta.gz	E7429_10	2	487	ref|YP_138502|	58-218/221	2/3	72.4	45.4	rep_faecium	hypothetical protein pJB01p1 (plasmid) [Enterococcus faecium] | Rep_2
E7429_2.fasta.gz	E7429_2	1	1038	gb|ADO66907|	1-346/346	0/0	100	97.4	rep_faecium	replication-associated protein RepA (plasmid) [Enterococcus faecium] | RepA_N
E7429_3.fasta.gz	E7429_3	3348	1750	ref|YP_398701|	1-533/533	0/0	100	99.81	rep_faecium	replication protein (plasmid) [Enterococcus faecium] | Inc18
E7429_4.fasta.gz	E7429_4	8684	7194	sp|Q9AL28|	1-497/497	0/0	100	100	rep_faecium	Putative Rep protein | Inc18
E7429_5.fasta.gz	E7429_5	1418	2920	ref|NP_817021|	1-501/501	0/0	100	85.43	rep_faecium	repS protein putative (plasmid) [Enterococcus faecalis V583] | Inc18
E7429_7.fasta.gz	E7429_7	1	942	dbj|BAF36632|	1-314/314	0/0	100	100	rep_faecium	replication protein (plasmid) [Enterococcus faecium] | Rep_3
E7429_8.fasta.gz	E7429_8	3124	2282	dbj|BAF36632|	41-314/314	1/7	87.26	67.62	rep_faecium	replication protein (plasmid) [Enterococcus faecium] | Rep_3
E7429_8.fasta.gz	E7429_8	3245	3057	gb|AAL05545|	1-59/171	2/4	34.5	73.02	rep_faecium	putative replication protein (plasmid) [Enterococcus faecalis] | Rep_3
E7429_9.fasta.gz	E7429_9	1	525	ref|NP_863355|	63-237/240	0/0	72.92	76.57	rep_faecium	RepE replication protein (plasmid) [Enterococcus faecalis] | Rep_3
E7429_9.fasta.gz	E7429_9	3035	3220	ref|NP_863355|	1-62/240	0/0	25.83	85.48	rep_faecium	RepE replication protein (plasmid) [Enterococcus faecalis] | Rep_3
E7441_3.fasta.gz	E7441_3	1	1038	gb|ADO66907|	1-346/346	0/0	100	99.71	rep_faecium	replication-associated protein RepA (plasmid) [Enterococcus faecium] | RepA_N
E7441_3.fasta.gz	E7441_3	89209	89000	ref|YP_783895|	15-89/312	1/5	22.44	70.67	rep_faecium	putative Rep protein (plasmid) [Enterococcus faecalis] | Rep_trans
E7441_4.fasta.gz	E7441_4	15274	16764	sp|Q9AL28|	1-497/497	0/0	100	100	rep_faecium	Putative Rep protein | Inc18
E7441_4.fasta.gz	E7441_4	30958	30224	gb|ADW93773|	1-245/245	0/0	100	99.18	rep_faecium	plasmid replication protein (plasmid) [Enterococcus durans] | Rep_3
E7441_5.fasta.gz	E7441_5	1	1038	ref|NP_863172|	1-346/346	0/0	100	97.4	rep_faecium	putative repa (plasmid) [Enterococcus faecium] | RepA_N
E7441_6.fasta.gz	E7441_6	1215	2153	ref|YP_001672021|	1-313/317	0/0	98.74	79.55	rep_faecium	replication initiation protein (plasmid) [Enterococcus faecium] | Rep_trans
E7441_7.fasta.gz	E7441_7	1508	2398	ref|NP_816941|	4-290/295	3/10	97.29	46.13	rep_faecium	replication protein (plasmid) [Enterococcus faecalis V583] | Rep_1
E7471_3.fasta.gz	E7471_3	1	1038	gb|ADO66907|	1-346/346	0/0	100	99.71	rep_faecium	replication-associated protein RepA (plasmid) [Enterococcus faecium] | RepA_N
E7471_4.fasta.gz	E7471_4	17064	18098	ref|NP_863172|	7-346/346	2/9	97.69	58.5	rep_faecium	putative repa (plasmid) [Enterococcus faecium] | RepA_N
E7471_5.fasta.gz	E7471_5	1	1038	ref|NP_863172|	1-346/346	0/0	100	100	rep_faecium	putative repa (plasmid) [Enterococcus faecium] | RepA_N
E7471_5.fasta.gz	E7471_5	27033	27740	ref|NP_863355|	2-237/240	0/0	98.33	78.39	rep_faecium	RepE replication protein (plasmid) [Enterococcus faecalis] | Rep_3
E7471_6.fasta.gz	E7471_6	1	930	dbj|BAF44066|	1-310/310	0/0	100	100	rep_faecium	Replication Protein A (plasmid) [Enterococcus faecium] | Rep_3
E7471_7.fasta.gz	E7471_7	2387	1449	ref|YP_001672021|	1-313/317	0/0	98.74	79.87	rep_faecium	replication initiation protein (plasmid) [Enterococcus faecium] | Rep_trans
E7471_8.fasta.gz	E7471_8	2061	1123	ref|YP_001672021|	1-313/317	0/0	98.74	79.87	rep_faecium	replication initiation protein (plasmid) [Enterococcus faecium] | Rep_trans
E7591_2.fasta.gz	E7591_2	1	1038	gb|ADO66907|	1-346/346	0/0	100	99.13	rep_faecium	replication-associated protein RepA (plasmid) [Enterococcus faecium] | RepA_N
E7591_3.fasta.gz	E7591_3	21947	23437	sp|Q9AL28|	1-497/497	0/0	100	100	rep_faecium	Putative Rep protein | Inc18
E7591_4.fasta.gz	E7591_4	1	942	dbj|BAF36632|	1-314/314	0/0	100	100	rep_faecium	replication protein (plasmid) [Enterococcus faecium] | Rep_3
E7591_5.fasta.gz	E7591_5	6394	5432	dbj|BAF36632|	1-314/314	1/7	100	71.65	rep_faecium	replication protein (plasmid) [Enterococcus faecium] | Rep_3
E7654_2.fasta.gz	E7654_2	1	1038	gb|ADO66907|	1-346/346	0/0	100	99.13	rep_faecium	replication-associated protein RepA (plasmid) [Enterococcus faecium] | RepA_N
E7654_2.fasta.gz	E7654_2	81172	80963	ref|YP_783895|	15-89/312	1/5	22.44	70.67	rep_faecium	putative Rep protein (plasmid) [Enterococcus faecalis] | Rep_trans
E7654_3.fasta.gz	E7654_3	1	1038	ref|NP_863172|	1-346/346	0/0	100	97.4	rep_faecium	putative repa (plasmid) [Enterococcus faecium] | RepA_N
E7654_4.fasta.gz	E7654_4	12745	14235	sp|Q9AL28|	1-497/497	0/0	100	100	rep_faecium	Putative Rep protein | Inc18
E7654_4.fasta.gz	E7654_4	18972	18088	ref|NP_863351|	1-296/334	1/1	88.32	99.32	rep_faecium	RepB replication protein (plasmid) [Enterococcus faecalis] | Rep_1
E7654_5.fasta.gz	E7654_5	1	942	dbj|BAF36632|	1-314/314	0/0	100	100	rep_faecium	replication protein (plasmid) [Enterococcus faecium] | Rep_3
E7654_6.fasta.gz	E7654_6	2	538	ref|YP_001654986|	135-313/317	0/0	56.47	77.09	rep_faecium	hypothetical protein pJS42_01 (plasmid) [Enterococcus faecium | Rep_trans
E7654_6.fasta.gz	E7654_6	3974	4372	ref|YP_001672021|	1-133/317	0/0	41.96	83.46	rep_faecium	replication initiation protein (plasmid) [Enterococcus faecium] | Rep_trans
E7654_7.fasta.gz	E7654_7	3	665	dbj|BAA92162|	35-255/255	0/0	86.67	100	rep_faecium	replication protein [Enterococcus faecium] | Rep_trans
E7654_7.fasta.gz	E7654_7	1652	1927	ref|YP_001672021|	1-92/317	0/0	29.02	67.39	rep_faecium	replication initiation protein (plasmid) [Enterococcus faecium] | Rep_trans
E7663_2.fasta.gz	E7663_2	1	1038	gb|ADO66907|	1-346/346	0/0	100	99.13	rep_faecium	replication-associated protein RepA (plasmid) [Enterococcus faecium] | RepA_N
E7663_2.fasta.gz	E7663_2	81143	80934	ref|YP_783895|	15-89/312	1/5	22.44	70.67	rep_faecium	putative Rep protein (plasmid) [Enterococcus faecalis] | Rep_trans
E7663_3.fasta.gz	E7663_3	1	1038	ref|NP_863172|	1-346/346	0/0	100	97.4	rep_faecium	putative repa (plasmid) [Enterococcus faecium] | RepA_N
E7663_4.fasta.gz	E7663_4	1342	2832	sp|Q9AL28|	1-497/497	0/0	100	100	rep_faecium	Putative Rep protein | Inc18
E7663_4.fasta.gz	E7663_4	7569	6685	ref|NP_863351|	1-296/334	1/1	88.32	99.32	rep_faecium	RepB replication protein (plasmid) [Enterococcus faecalis] | Rep_1
E7663_5.fasta.gz	E7663_5	1	942	dbj|BAF36632|	1-314/314	0/0	100	100	rep_faecium	replication protein (plasmid) [Enterococcus faecium] | Rep_3
E7663_6.fasta.gz	E7663_6	2692	3630	ref|YP_001672021|	1-313/317	0/0	98.74	79.87	rep_faecium	replication initiation protein (plasmid) [Enterococcus faecium] | Rep_trans
E7663_7.fasta.gz	E7663_7	1338	400	ref|YP_001672021|	1-313/317	0/0	98.74	74.76	rep_faecium	replication initiation protein (plasmid) [Enterococcus faecium] | Rep_trans
E7933_2.fasta.gz	E7933_2	1	1038	gb|ADO66907|	1-346/346	0/0	100	97.4	rep_faecium	replication-associated protein RepA (plasmid) [Enterococcus faecium] | RepA_N
E7933_2.fasta.gz	E7933_2	94284	94075	ref|YP_783895|	15-89/312	1/5	22.44	70.67	rep_faecium	putative Rep protein (plasmid) [Enterococcus faecalis] | Rep_trans
E7933_3.fasta.gz	E7933_3	1	1038	ref|NP_863172|	1-346/346	0/0	100	97.4	rep_faecium	putative repa (plasmid) [Enterococcus faecium] | RepA_N
E7933_4.fasta.gz	E7933_4	24878	23388	sp|Q9AL28|	1-497/497	0/0	100	100	rep_faecium	Putative Rep protein | Inc18
E7933_5.fasta.gz	E7933_5	3880	4614	gb|ADW93773|	1-245/245	0/0	100	99.18	rep_faecium	plasmid replication protein (plasmid) [Enterococcus durans] | Rep_3
E7933_6.fasta.gz	E7933_6	5445	4483	dbj|BAF36632|	1-314/314	1/7	100	71.65	rep_faecium	replication protein (plasmid) [Enterococcus faecium] | Rep_3
E7933_7.fasta.gz	E7933_7	1	942	dbj|BAF36632|	1-314/314	0/0	100	100	rep_faecium	replication protein (plasmid) [Enterococcus faecium] | Rep_3
E7933_8.fasta.gz	E7933_8	276	1214	ref|YP_001672021|	1-313/317	0/0	98.74	79.55	rep_faecium	replication initiation protein (plasmid) [Enterococcus faecium] | Rep_trans
E7933_9.fasta.gz	E7933_9	1526	2236	ref|NP_863355|	1-237/240	0/0	98.75	78.9	rep_faecium	RepE replication protein (plasmid) [Enterococcus faecalis] | Rep_3
E7948_2.fasta.gz	E7948_2	1	1038	gb|ADO66907|	1-346/346	0/0	100	99.13	rep_faecium	replication-associated protein RepA (plasmid) [Enterococcus faecium] | RepA_N
E7948_3.fasta.gz	E7948_3	1	1038	ref|NP_863172|	1-346/346	0/0	100	100	rep_faecium	putative repa (plasmid) [Enterococcus faecium] | RepA_N
E7948_3.fasta.gz	E7948_3	2409	2951	ref|NP_863355|	57-237/240	0/0	75.42	76.8	rep_faecium	RepE replication protein (plasmid) [Enterococcus faecalis] | Rep_3
E7948_3.fasta.gz	E7948_3	5458	5769	ref|NP_863355|	1-97/240	2/9	40	57.14	rep_faecium	RepE replication protein (plasmid) [Enterococcus faecalis] | Rep_3
E7948_4.fasta.gz	E7948_4	1	942	dbj|BAF36632|	1-314/314	0/0	100	100	rep_faecium	replication protein (plasmid) [Enterococcus faecium] | Rep_3
E7948_4.fasta.gz	E7948_4	7072	8037	dbj|BAF36632|	1-314/314	15/32	96.18	56.59	rep_faecium	replication protein (plasmid) [Enterococcus faecium] | Rep_3
E7948_4.fasta.gz	E7948_4	7072	7692	ref|YP_001654983|	1-203/324	9/26	59.26	55.51	rep_faecium	hypothetical protein pJS33_01 (plasmid) [Enterococcus faecium] | Rep_3
E7948_4.fasta.gz	E7948_4	7157	7447	dbj|BAF36632|	27-122/314	1/1	30.57	86.6	rep_faecium	replication protein (plasmid) [Enterococcus faecium] | Rep_3
E7948_5.fasta.gz	E7948_5	1	540	ref|YP_001654983|	142-324/324	2/9	54.63	60.75	rep_faecium	hypothetical protein pJS33_01 (plasmid) [Enterococcus faecium] | Rep_3
E7948_5.fasta.gz	E7948_5	5357	5779	gb|AAL05545|	1-141/171	0/0	82.46	97.87	rep_faecium	putative replication protein (plasmid) [Enterococcus faecalis] | Rep_3
E7948_6.fasta.gz	E7948_6	3	317	dbj|BAF44066|	206-310/310	0/0	33.87	88.57	rep_faecium	Replication Protein A (plasmid) [Enterococcus faecium] | Rep_3
E7948_6.fasta.gz	E7948_6	3858	4460	dbj|BAF44066|	1-204/310	4/7	64.19	57.77	rep_faecium	Replication Protein A (plasmid) [Enterococcus faecium] | Rep_3
E7948_7.fasta.gz	E7948_7	1872	934	ref|YP_001672021|	1-313/317	0/0	98.74	74.76	rep_faecium	replication initiation protein (plasmid) [Enterococcus faecium] | Rep_trans
E8014_2.fasta.gz	E8014_2	1	1038	gb|ADO66907|	1-346/346	0/0	100	99.13	rep_faecium	replication-associated protein RepA (plasmid) [Enterococcus faecium] | RepA_N
E8014_3.fasta.gz	E8014_3	7025	8512	ref|YP_002128409|	1-496/496	0/0	100	100	rep_faecium	putative replication protein (plasmid) [Enterococcus faecium] | Inc18
E8014_3.fasta.gz	E8014_3	13010	12075	ref|YP_783895|	1-312/312	0/0	100	100	rep_faecium	putative Rep protein (plasmid) [Enterococcus faecalis] | Rep_trans
E8014_3.fasta.gz	E8014_3	34964	36454	sp|Q9AL28|	1-497/497	0/0	100	100	rep_faecium	Putative Rep protein | Inc18
E8014_4.fasta.gz	E8014_4	10787	9825	dbj|BAF36632|	1-314/314	1/7	100	70.72	rep_faecium	replication protein (plasmid) [Enterococcus faecium] | Rep_3
E8014_5.fasta.gz	E8014_5	1	942	dbj|BAF36632|	1-314/314	0/0	100	100	rep_faecium	replication protein (plasmid) [Enterococcus faecium] | Rep_3
E8014_6.fasta.gz	E8014_6	1486	548	ref|YP_001672021|	1-313/317	0/0	98.74	79.87	rep_faecium	replication initiation protein (plasmid) [Enterococcus faecium] | Rep_trans
E8040_2.fasta.gz	E8040_2	1	1038	gb|ADO66907|	1-346/346	0/0	100	97.4	rep_faecium	replication-associated protein RepA (plasmid) [Enterococcus faecium] | RepA_N
E8040_3.fasta.gz	E8040_3	2550	3584	ref|NP_863172|	7-346/346	2/9	97.69	58.79	rep_faecium	putative repa (plasmid) [Enterococcus faecium] | RepA_N
E8040_4.fasta.gz	E8040_4	1	1038	ref|NP_863172|	1-346/346	0/0	100	98.27	rep_faecium	putative repa (plasmid) [Enterococcus faecium] | RepA_N
E8040_4.fasta.gz	E8040_4	6122	5388	gb|ADW93773|	1-245/245	0/0	100	99.18	rep_faecium	plasmid replication protein (plasmid) [Enterococcus durans] | Rep_3
E8040_4.fasta.gz	E8040_4	15669	16472	emb|CAA35647|	229-496/496	0/0	54.03	97.76	rep_faecium	unnamed protein product [Streptococcus agalactiae] | Inc18
E8040_5.fasta.gz	E8040_5	11663	13153	sp|Q9AL28|	1-497/497	0/0	100	100	rep_faecium	Putative Rep protein | Inc18
E8172_10.fasta.gz	E8172_10	1	972	ref|YP_001654983|	1-324/324	0/0	100	99.69	rep_faecium	hypothetical protein pJS33_01 (plasmid) [Enterococcus faecium] | Rep_3
E8172_11.fasta.gz	E8172_11	3032	2163	ref|NP_816941|	11-290/295	3/10	94.92	46.55	rep_faecium	replication protein (plasmid) [Enterococcus faecalis V583] | Rep_1
E8172_12.fasta.gz	E8172_12	676	1614	ref|YP_001672021|	1-313/317	0/0	98.74	79.55	rep_faecium	replication initiation protein (plasmid) [Enterococcus faecium] | Rep_trans
E8172_2.fasta.gz	E8172_2	1	1038	gb|ADO66907|	1-346/346	0/0	100	97.4	rep_faecium	replication-associated protein RepA (plasmid) [Enterococcus faecium] | RepA_N
E8172_3.fasta.gz	E8172_3	1	1038	ref|NP_863172|	1-346/346	0/0	100	98.27	rep_faecium	putative repa (plasmid) [Enterococcus faecium] | RepA_N
E8172_3.fasta.gz	E8172_3	52764	53798	ref|NP_863172|	7-346/346	2/9	97.69	58.79	rep_faecium	putative repa (plasmid) [Enterococcus faecium] | RepA_N
E8172_3.fasta.gz	E8172_3	56591	57394	emb|CAA35647|	229-496/496	0/0	54.03	97.76	rep_faecium	unnamed protein product [Streptococcus agalactiae] | Inc18
E8172_4.fasta.gz	E8172_4	5895	4405	sp|Q9AL28|	1-497/497	0/0	100	100	rep_faecium	Putative Rep protein | Inc18
E8172_4.fasta.gz	E8172_4	16163	17167	ref|YP_003896028|	1-332/398	1/3	83.42	71.34	rep_faecium	replication protein RepB (plasmid) [Enterococcus faecalis] | Rep_3
E8172_4.fasta.gz	E8172_4	19056	19238	ref|YP_003896028|	332-392/398	0/0	15.33	90.16	rep_faecium	replication protein RepB (plasmid) [Enterococcus faecalis] | Rep_3
E8172_5.fasta.gz	E8172_5	3055	2108	dbj|BAF36632|	1-314/314	1/2	100	87.66	rep_faecium	replication protein (plasmid) [Enterococcus faecium] | Rep_3
E8172_6.fasta.gz	E8172_6	2824	2090	ref|YP_691718|	1-245/245	0/0	100	99.59	rep_faecium	putative plasmid replication protein (plasmid) [Enterococcus faecium] | Rep_3
E8172_7.fasta.gz	E8172_7	2462	1500	dbj|BAF36632|	1-314/314	1/7	100	70.72	rep_faecium	replication protein (plasmid) [Enterococcus faecium] | Rep_3
E8172_8.fasta.gz	E8172_8	2671	1751	dbj|BAF44066|	1-310/310	4/7	98.39	68.27	rep_faecium	Replication Protein A (plasmid) [Enterococcus faecium] | Rep_3
E8172_9.fasta.gz	E8172_9	4102	3164	ref|YP_001672021|	1-313/317	0/0	98.74	75.72	rep_faecium	replication initiation protein (plasmid) [Enterococcus faecium] | Rep_trans
E8195_2.fasta.gz	E8195_2	1	1038	gb|ADO66907|	1-346/346	0/0	100	97.4	rep_faecium	replication-associated protein RepA (plasmid) [Enterococcus faecium] | RepA_N
E8195_2.fasta.gz	E8195_2	96700	96491	ref|YP_783895|	15-89/312	1/5	22.44	70.67	rep_faecium	putative Rep protein (plasmid) [Enterococcus faecalis] | Rep_trans
E8195_3.fasta.gz	E8195_3	18271	16781	sp|Q9AL28|	1-497/497	0/0	100	100	rep_faecium	Putative Rep protein | Inc18
E8195_4.fasta.gz	E8195_4	9626	11128	ref|NP_817021|	1-501/501	0/0	100	85.43	rep_faecium	repS protein putative (plasmid) [Enterococcus faecalis V583] | Inc18
E8195_5.fasta.gz	E8195_5	1	942	dbj|BAF36632|	1-314/314	0/0	100	100	rep_faecium	replication protein (plasmid) [Enterococcus faecium] | Rep_3
E8195_6.fasta.gz	E8195_6	1088	1798	ref|NP_863355|	1-237/240	0/0	98.75	78.9	rep_faecium	RepE replication protein (plasmid) [Enterococcus faecalis] | Rep_3
E8195_7.fasta.gz	E8195_7	207	1145	ref|YP_001672021|	1-313/317	0/0	98.74	75.4	rep_faecium	replication initiation protein (plasmid) [Enterococcus faecium] | Rep_trans
E8195_8.fasta.gz	E8195_8	222	1160	ref|YP_001672021|	1-313/317	0/0	98.74	74.76	rep_faecium	replication initiation protein (plasmid) [Enterococcus faecium] | Rep_trans
E8202_2.fasta.gz	E8202_2	1	1038	gb|ADO66907|	1-346/346	0/0	100	97.4	rep_faecium	replication-associated protein RepA (plasmid) [Enterococcus faecium] | RepA_N
E8202_3.fasta.gz	E8202_3	19087	20577	sp|Q9AL28|	1-497/497	0/0	100	100	rep_faecium	Putative Rep protein | Inc18
E8202_3.fasta.gz	E8202_3	23760	23365	ref|NP_863355|	1-132/240	0/0	55	81.82	rep_faecium	RepE replication protein (plasmid) [Enterococcus faecalis] | Rep_3
E8202_3.fasta.gz	E8202_3	26590	26270	ref|NP_863355|	131-237/240	0/0	44.58	75.7	rep_faecium	RepE replication protein (plasmid) [Enterococcus faecalis] | Rep_3
E8202_5.fasta.gz	E8202_5	7229	6495	gb|ADW93773|	1-245/245	0/0	100	99.18	rep_faecium	plasmid replication protein (plasmid) [Enterococcus durans] | Rep_3
E8202_6.fasta.gz	E8202_6	4730	5692	ref|YP_001654983|	1-324/324	2/9	98.15	66.67	rep_faecium	hypothetical protein pJS33_01 (plasmid) [Enterococcus faecium] | Rep_3
E8202_7.fasta.gz	E8202_7	197	862	ref|YP_138502|	1-221/221	2/3	99.55	69.06	rep_faecium	hypothetical protein pJB01p1 (plasmid) [Enterococcus faecium] | Rep_2
E8284_2.fasta.gz	E8284_2	1	1038	gb|ADO66907|	1-346/346	0/0	100	97.4	rep_faecium	replication-associated protein RepA (plasmid) [Enterococcus faecium] | RepA_N
E8284_2.fasta.gz	E8284_2	95784	95575	ref|YP_783895|	15-89/312	1/5	22.44	70.67	rep_faecium	putative Rep protein (plasmid) [Enterococcus faecalis] | Rep_trans
E8284_3.fasta.gz	E8284_3	51792	50302	sp|Q9AL28|	1-497/497	0/0	100	100	rep_faecium	Putative Rep protein | Inc18
E8284_4.fasta.gz	E8284_4	3906	3172	gb|ADW93773|	1-245/245	0/0	100	99.18	rep_faecium	plasmid replication protein (plasmid) [Enterococcus durans] | Rep_3
E8284_5.fasta.gz	E8284_5	2562	3221	ref|NP_863355|	1-220/240	0/0	91.67	83.18	rep_faecium	RepE replication protein (plasmid) [Enterococcus faecalis] | Rep_3
E8284_6.fasta.gz	E8284_6	2	922	ref|YP_001672021|	11-317/317	0/0	96.85	85.99	rep_faecium	replication initiation protein (plasmid) [Enterococcus faecium] | Rep_trans
E8290_2.fasta.gz	E8290_2	1	1038	gb|ADO66907|	1-346/346	0/0	100	97.4	rep_faecium	replication-associated protein RepA (plasmid) [Enterococcus faecium] | RepA_N
E8290_2.fasta.gz	E8290_2	95784	95575	ref|YP_783895|	15-89/312	1/5	22.44	70.67	rep_faecium	putative Rep protein (plasmid) [Enterococcus faecalis] | Rep_trans
E8290_3.fasta.gz	E8290_3	51792	50302	sp|Q9AL28|	1-497/497	0/0	100	100	rep_faecium	Putative Rep protein | Inc18
E8290_4.fasta.gz	E8290_4	7233	7967	gb|ADW93773|	1-245/245	0/0	100	99.18	rep_faecium	plasmid replication protein (plasmid) [Enterococcus durans] | Rep_3
E8290_5.fasta.gz	E8290_5	1293	2255	dbj|BAF36632|	1-314/314	1/7	100	71.65	rep_faecium	replication protein (plasmid) [Enterococcus faecium] | Rep_3
E8290_6.fasta.gz	E8290_6	928	218	ref|NP_863355|	1-237/240	0/0	98.75	78.9	rep_faecium	RepE replication protein (plasmid) [Enterococcus faecalis] | Rep_3
E8290_7.fasta.gz	E8290_7	1575	625	ref|YP_001672021|	1-317/317	0/0	100	86.12	rep_faecium	replication initiation protein (plasmid) [Enterococcus faecium] | Rep_trans
E8328_2.fasta.gz	E8328_2	1	1038	gb|ADO66907|	1-346/346	0/0	100	97.4	rep_faecium	replication-associated protein RepA (plasmid) [Enterococcus faecium] | RepA_N
E8328_2.fasta.gz	E8328_2	95784	95575	ref|YP_783895|	15-89/312	1/5	22.44	70.67	rep_faecium	putative Rep protein (plasmid) [Enterococcus faecalis] | Rep_trans
E8328_3.fasta.gz	E8328_3	725	3	ref|YP_001654983|	1-241/324	0/0	74.38	80.91	rep_faecium	hypothetical protein pJS33_01 (plasmid) [Enterococcus faecium] | Rep_3
E8328_4.fasta.gz	E8328_4	907	1617	ref|NP_863355|	1-237/240	0/0	98.75	78.9	rep_faecium	RepE replication protein (plasmid) [Enterococcus faecalis] | Rep_3
E8328_5.fasta.gz	E8328_5	2733	1783	ref|YP_001672021|	1-317/317	0/0	100	86.12	rep_faecium	replication initiation protein (plasmid) [Enterococcus faecium] | Rep_trans
E8377_2.fasta.gz	E8377_2	1	1038	gb|ADO66907|	1-346/346	0/0	100	97.4	rep_faecium	replication-associated protein RepA (plasmid) [Enterococcus faecium] | RepA_N
E8377_2.fasta.gz	E8377_2	95784	95575	ref|YP_783895|	15-89/312	1/5	22.44	70.67	rep_faecium	putative Rep protein (plasmid) [Enterococcus faecalis] | Rep_trans
E8377_3.fasta.gz	E8377_3	6681	5191	sp|Q9AL28|	1-497/497	0/0	100	100	rep_faecium	Putative Rep protein | Inc18
E8377_4.fasta.gz	E8377_4	3307	4041	gb|ADW93773|	1-245/245	0/0	100	99.18	rep_faecium	plasmid replication protein (plasmid) [Enterococcus durans] | Rep_3
E8377_5.fasta.gz	E8377_5	3589	4551	dbj|BAF36632|	1-314/314	1/7	100	71.65	rep_faecium	replication protein (plasmid) [Enterococcus faecium] | Rep_3
E8377_6.fasta.gz	E8377_6	1689	2399	ref|NP_863355|	1-237/240	0/0	98.75	78.9	rep_faecium	RepE replication protein (plasmid) [Enterococcus faecalis] | Rep_3
E8377_7.fasta.gz	E8377_7	836	1786	ref|YP_001672021|	1-317/317	0/0	100	86.12	rep_faecium	replication initiation protein (plasmid) [Enterococcus faecium] | Rep_trans
E8407_2.fasta.gz	E8407_2	1	1038	gb|ADO66907|	1-346/346	0/0	100	99.13	rep_faecium	replication-associated protein RepA (plasmid) [Enterococcus faecium] | RepA_N
E8407_3.fasta.gz	E8407_3	1153	2025	ref|YP_783895|	22-312/312	0/0	93.27	84.19	rep_faecium	putative Rep protein (plasmid) [Enterococcus faecalis] | Rep_trans
E8407_3.fasta.gz	E8407_3	39037	38303	ref|YP_691718|	1-245/245	0/0	100	99.18	rep_faecium	putative plasmid replication protein (plasmid) [Enterococcus faecium] | Rep_3
E8407_3.fasta.gz	E8407_3	49725	51215	sp|Q9AL28|	1-497/497	0/0	100	100	rep_faecium	Putative Rep protein | Inc18
E8414_2.fasta.gz	E8414_2	1	1038	gb|ADO66907|	1-346/346	0/0	100	97.4	rep_faecium	replication-associated protein RepA (plasmid) [Enterococcus faecium] | RepA_N
E8414_2.fasta.gz	E8414_2	86895	86686	ref|YP_783895|	15-89/312	1/5	22.44	70.67	rep_faecium	putative Rep protein (plasmid) [Enterococcus faecalis] | Rep_trans
E8414_4.fasta.gz	E8414_4	10147	8660	ref|YP_002128409|	1-496/496	0/0	100	100	rep_faecium	putative replication protein (plasmid) [Enterococcus faecium] | Inc18
E8414_4.fasta.gz	E8414_4	24983	23493	sp|Q9AL28|	1-497/497	0/0	100	100	rep_faecium	Putative Rep protein | Inc18
E8414_5.fasta.gz	E8414_5	1589	627	ref|YP_001654983|	1-324/324	2/9	98.15	66.67	rep_faecium	hypothetical protein pJS33_01 (plasmid) [Enterococcus faecium] | Rep_3
E8414_6.fasta.gz	E8414_6	1	942	dbj|BAF36632|	1-314/314	0/0	100	100	rep_faecium	replication protein (plasmid) [Enterococcus faecium] | Rep_3
E8414_7.fasta.gz	E8414_7	5040	4078	dbj|BAF36632|	1-314/314	1/7	100	71.65	rep_faecium	replication protein (plasmid) [Enterococcus faecium] | Rep_3
E8414_8.fasta.gz	E8414_8	2510	3448	ref|YP_001672021|	1-313/317	0/0	98.74	75.72	rep_faecium	replication initiation protein (plasmid) [Enterococcus faecium] | Rep_trans
E8414_9.fasta.gz	E8414_9	2704	1994	ref|NP_863355|	1-237/240	0/0	98.75	78.9	rep_faecium	RepE replication protein (plasmid) [Enterococcus faecalis] | Rep_3
E8423_2.fasta.gz	E8423_2	1	1038	gb|ADO66907|	1-346/346	0/0	100	99.13	rep_faecium	replication-associated protein RepA (plasmid) [Enterococcus faecium] | RepA_N
E8423_3.fasta.gz	E8423_3	1	1038	ref|NP_863172|	1-346/346	0/0	100	100	rep_faecium	putative repa (plasmid) [Enterococcus faecium] | RepA_N
E8423_3.fasta.gz	E8423_3	11708	10674	ref|NP_863172|	7-346/346	2/9	97.69	58.79	rep_faecium	putative repa (plasmid) [Enterococcus faecium] | RepA_N
E8440_2.fasta.gz	E8440_2	1	1038	gb|ADO66907|	1-346/346	0/0	100	99.13	rep_faecium	replication-associated protein RepA (plasmid) [Enterococcus faecium] | RepA_N
E8440_2.fasta.gz	E8440_2	58585	60183	ref|YP_002274355|	1-533/533	0/0	100	100	rep_faecium	Rep protein (plasmid) [Enterococcus faecium] | Inc18
E8440_4.fasta.gz	E8440_4	2885	1395	sp|Q9AL28|	1-497/497	0/0	100	100	rep_faecium	Putative Rep protein | Inc18
E8440_5.fasta.gz	E8440_5	1	942	dbj|BAF36632|	1-314/314	0/0	100	100	rep_faecium	replication protein (plasmid) [Enterococcus faecium] | Rep_3
E8440_6.fasta.gz	E8440_6	3636	4598	ref|YP_001654983|	1-324/324	2/9	98.15	66.67	rep_faecium	hypothetical protein pJS33_01 (plasmid) [Enterococcus faecium] | Rep_3
E8440_7.fasta.gz	E8440_7	2470	3102	emb|CAA33711|	5-203/210	2/12	94.76	50.71	rep_faecium	unnamed protein product (plasmid) [Streptococcus agalactiae] | Rep_2
E8440_8.fasta.gz	E8440_8	1654	2604	ref|YP_001672021|	1-317/317	0/0	100	86.12	rep_faecium	replication initiation protein (plasmid) [Enterococcus faecium] | Rep_trans
E8481_2.fasta.gz	E8481_2	1	1038	gb|ADO66907|	1-346/346	0/0	100	98.56	rep_faecium	replication-associated protein RepA (plasmid) [Enterococcus faecium] | RepA_N
E8481_4.fasta.gz	E8481_4	18901	19788	ref|NP_863351|	1-296/334	0/0	88.62	100	rep_faecium	RepB replication protein (plasmid) [Enterococcus faecalis] | Rep_1
E8481_4.fasta.gz	E8481_4	25131	23641	sp|Q9AL28|	1-497/497	0/0	100	100	rep_faecium	Putative Rep protein | Inc18
E8481_7.fasta.gz	E8481_7	755	1693	ref|YP_001672021|	1-313/317	0/0	98.74	74.76	rep_faecium	replication initiation protein (plasmid) [Enterococcus faecium] | Rep_trans
E8691_2.fasta.gz	E8691_2	1	1038	gb|ADO66907|	1-346/346	0/0	100	99.71	rep_faecium	replication-associated protein RepA (plasmid) [Enterococcus faecium] | RepA_N
E8691_3.fasta.gz	E8691_3	1	1038	ref|NP_863172|	1-346/346	0/0	100	100	rep_faecium	putative repa (plasmid) [Enterococcus faecium] | RepA_N
E8691_4.fasta.gz	E8691_4	3	560	gb|ADW93773|	60-245/245	0/0	75.92	99.46	rep_faecium	plasmid replication protein (plasmid) [Enterococcus durans] | Rep_3
E8691_4.fasta.gz	E8691_4	9149	9322	ref|YP_691718|	1-58/245	0/0	23.67	98.28	rep_faecium	putative plasmid replication protein (plasmid) [Enterococcus faecium] | Rep_3
E8691_5.fasta.gz	E8691_5	2271	1309	dbj|BAF36632|	1-314/314	1/7	100	71.34	rep_faecium	replication protein (plasmid) [Enterococcus faecium] | Rep_3
E8691_6.fasta.gz	E8691_6	925	1863	ref|YP_001672021|	1-313/317	0/0	98.74	79.55	rep_faecium	replication initiation protein (plasmid) [Enterococcus faecium] | Rep_trans
E8691_7.fasta.gz	E8691_7	1321	2031	ref|NP_863355|	1-237/240	0/0	98.75	78.9	rep_faecium	RepE replication protein (plasmid) [Enterococcus faecalis] | Rep_3
E8867_2.fasta.gz	E8867_2	15967	17121	ref|YP_004739228|	44-425/427	3/5	89.23	34.2	rep_faecium	putative DNA relaxase (plasmid) [Enterococcus hirae ATCC 9790] | Rep_trans
E8867_2.fasta.gz	E8867_2	30949	31308	ref|NP_863351|	1-120/334	0/0	35.93	98.33	rep_faecium	RepB replication protein (plasmid) [Enterococcus faecalis] | Rep_1
E8867_2.fasta.gz	E8867_2	35576	34086	sp|Q9AL28|	1-497/497	0/0	100	100	rep_faecium	Putative Rep protein | Inc18
E8927_2.fasta.gz	E8927_2	1	1038	gb|ADO66907|	1-346/346	0/0	100	99.13	rep_faecium	replication-associated protein RepA (plasmid) [Enterococcus faecium] | RepA_N
E8927_3.fasta.gz	E8927_3	12274	13764	sp|Q9AL28|	1-497/497	0/0	100	100	rep_faecium	Putative Rep protein | Inc18
E8927_4.fasta.gz	E8927_4	1656	712	ref|YP_001672021|	1-313/317	1/2	98.74	80	rep_faecium	replication initiation protein (plasmid) [Enterococcus faecium] | Rep_trans
E8927_4.fasta.gz	E8927_4	5718	4780	ref|YP_001672021|	1-313/317	0/0	98.74	79.55	rep_faecium	replication initiation protein (plasmid) [Enterococcus faecium] | Rep_trans
E8927_4.fasta.gz	E8927_4	9554	8616	ref|YP_001672021|	1-313/317	0/0	98.74	80.83	rep_faecium	replication initiation protein (plasmid) [Enterococcus faecium] | Rep_trans
E8927_5.fasta.gz	E8927_5	5609	4875	gb|ADW93773|	1-245/245	0/0	100	99.18	rep_faecium	plasmid replication protein (plasmid) [Enterococcus durans] | Rep_3
E8927_7.fasta.gz	E8927_7	2578	3273	ref|YP_138502|	1-217/221	3/15	98.19	61.21	rep_faecium	hypothetical protein pJB01p1 (plasmid) [Enterococcus faecium] | Rep_2

## Sheet: Rep_search
#FILE	SEQUENCE	START	END	GENE	COVERAGE	GAPS	%COVERAGE	%IDENTITY	DATABASE	PRODUCT
E0139_2.fasta.gz	E0139_2	28483	29313	ref|YP_001966134|	1-277/279	0/0	99.28	94.95	rel_faecium	hypothetical protein pEF1_p34 (plasmid) [Enterococcus faecium] | MOB_P
E0139_2.fasta.gz	E0139_2	28552	30081	ref|YP_002274390|	36-500/506	16/99	86.56	27.37	rel_faecium	hypothetical protein pMG1_p45 (plasmid) [Enterococcus faecium] | MOB_P
E0595_2.fasta.gz	E0595_2	28483	29313	ref|YP_001966134|	1-277/279	0/0	99.28	94.95	rel_faecium	hypothetical protein pEF1_p34 (plasmid) [Enterococcus faecium] | MOB_P
E0595_2.fasta.gz	E0595_2	28552	30081	ref|YP_002274390|	36-500/506	16/99	86.56	27.37	rel_faecium	hypothetical protein pMG1_p45 (plasmid) [Enterococcus faecium] | MOB_P
E0656_2.fasta.gz	E0656_2	28483	29313	ref|YP_001966134|	1-277/279	0/0	99.28	94.95	rel_faecium	hypothetical protein pEF1_p34 (plasmid) [Enterococcus faecium] | MOB_P
E0656_2.fasta.gz	E0656_2	28552	30081	ref|YP_002274390|	36-500/506	16/99	86.56	27.37	rel_faecium	hypothetical protein pMG1_p45 (plasmid) [Enterococcus faecium] | MOB_P
E1334_2.fasta.gz	E1334_2	30062	30892	ref|YP_001966134|	1-277/279	0/0	99.28	94.95	rel_faecium	hypothetical protein pEF1_p34 (plasmid) [Enterococcus faecium] | MOB_P
E1334_3.fasta.gz	E1334_3	17621	16362	ref|NP_863352|	1-420/420	0/0	100	100	rel_faecium	MobB mobilization protein (plasmid) [Enterococcus faecalis] | MOB_V
E1334_3.fasta.gz	E1334_3	30937	29951	ref|YP_133675|	1-329/329	0/0	100	100	rel_faecium	hypothetical protein Tn916_05 [Enterococcus faecalis] | MOB_T
E1774_3.fasta.gz	E1774_3	683	1942	ref|NP_863352|	1-420/420	0/0	100	99.76	rel_faecium	MobB mobilization protein (plasmid) [Enterococcus faecalis] | MOB_V
E1774_3.fasta.gz	E1774_3	26670	27656	ref|YP_133675|	1-329/329	0/0	100	100	rel_faecium	hypothetical protein Tn916_05 [Enterococcus faecalis] | MOB_T
E1774_4.fasta.gz	E1774_4	2	685	ref|YP_004747350|	238-462/462	1/3	48.7	64.91	rel_faecium	mobilization-like protein (plasmid) [Enterococcus faecium] | MOB_V
E1774_4.fasta.gz	E1774_4	3391	4116	ref|YP_001654987|	1-242/468	0/0	51.71	88.43	rel_faecium	hypothetical protein pJS42_02 (plasmid) [Enterococcus faecium] | MOB_V
E4227_2.fasta.gz	E4227_2	27922	28752	ref|YP_001966134|	1-277/279	0/0	99.28	93.86	rel_faecium	hypothetical protein pEF1_p34 (plasmid) [Enterococcus faecium] | MOB_P
E4227_4.fasta.gz	E4227_4	2295	3698	ref|YP_001654987|	1-468/468	0/0	100	99.14	rel_faecium	hypothetical protein pJS42_02 (plasmid) [Enterococcus faecium] | MOB_V
E4239_2.fasta.gz	E4239_2	27922	28752	ref|YP_001966134|	1-277/279	0/0	99.28	93.86	rel_faecium	hypothetical protein pEF1_p34 (plasmid) [Enterococcus faecium] | MOB_P
E4239_4.fasta.gz	E4239_4	2295	3698	ref|YP_001654987|	1-468/468	0/0	100	99.14	rel_faecium	hypothetical protein pJS42_02 (plasmid) [Enterococcus faecium] | MOB_V
E4402_2.fasta.gz	E4402_2	28779	29609	ref|YP_001966134|	1-277/279	0/0	99.28	96.39	rel_faecium	hypothetical protein pEF1_p34 (plasmid) [Enterococcus faecium] | MOB_P
E4402_3.fasta.gz	E4402_3	4965	3562	ref|YP_001654987|	1-468/468	0/0	100	98.08	rel_faecium	hypothetical protein pJS42_02 (plasmid) [Enterococcus faecium] | MOB_V
E4413_2.fasta.gz	E4413_2	32029	32859	ref|YP_001966134|	1-277/279	0/0	99.28	98.92	rel_faecium	hypothetical protein pEF1_p34 (plasmid) [Enterococcus faecium] | MOB_P
E4413_3.fasta.gz	E4413_3	3657	4568	dbj|BAF44062|	1-304/304	0/0	100	99.67	rel_faecium	Mobilization Protein A (plasmid) [Enterococcus faecium] | MOB_P
E4413_4.fasta.gz	E4413_4	3474	2071	ref|YP_001654987|	1-468/468	0/0	100	95.3	rel_faecium	hypothetical protein pJS42_02 (plasmid) [Enterococcus faecium] | MOB_V
E4413_5.fasta.gz	E4413_5	3398	1995	ref|YP_001654987|	1-468/468	0/0	100	95.94	rel_faecium	hypothetical protein pJS42_02 (plasmid) [Enterococcus faecium] | MOB_V
E4438_2.fasta.gz	E4438_2	30910	31740	ref|YP_001966134|	1-277/279	0/0	99.28	94.95	rel_faecium	hypothetical protein pEF1_p34 (plasmid) [Enterococcus faecium] | MOB_P
E4438_3.fasta.gz	E4438_3	33443	34273	ref|YP_001966134|	1-277/279	0/0	99.28	98.19	rel_faecium	hypothetical protein pEF1_p34 (plasmid) [Enterococcus faecium] | MOB_P
E4438_4.fasta.gz	E4438_4	9219	10130	dbj|BAF44062|	1-304/304	0/0	100	99.67	rel_faecium	Mobilization Protein A (plasmid) [Enterococcus faecium] | MOB_P
E4456_2.fasta.gz	E4456_2	30421	31251	ref|YP_001966134|	1-277/279	0/0	99.28	93.86	rel_faecium	hypothetical protein pEF1_p34 (plasmid) [Enterococcus faecium] | MOB_P
E4456_2.fasta.gz	E4456_2	142747	143382	ref|NP_863352|	1-208/420	8/34	45.95	55.07	rel_faecium	MobB mobilization protein (plasmid) [Enterococcus faecalis] | MOB_V
E4456_2.fasta.gz	E4456_2	142964	143200	ref|NP_863352|	71-148/420	1/1	18.57	87.34	rel_faecium	MobB mobilization protein (plasmid) [Enterococcus faecalis] | MOB_V
E4456_2.fasta.gz	E4456_2	143022	143663	ref|NP_863352|	90-302/420	3/5	50.24	62.5	rel_faecium	MobB mobilization protein (plasmid) [Enterococcus faecalis] | MOB_V
E4456_2.fasta.gz	E4456_2	143656	143949	ref|NP_863352|	300-397/420	0/0	23.33	89.8	rel_faecium	MobB mobilization protein (plasmid) [Enterococcus faecalis] | MOB_V
E4456_2.fasta.gz	E4456_2	143945	144010	ref|NP_863352|	396-417/420	0/0	5.24	72.73	rel_faecium	MobB mobilization protein (plasmid) [Enterococcus faecalis] | MOB_V
E4456_3.fasta.gz	E4456_3	2777	2394	ref|NP_863170|	1-128/128	0/0	100	100	rel_faecium	rlx protein (plasmid) [Enterococcus faecium] | MOB_P
E4456_3.fasta.gz	E4456_3	15461	14202	ref|NP_863352|	1-420/420	0/0	100	100	rel_faecium	MobB mobilization protein (plasmid) [Enterococcus faecalis] | MOB_V
E4456_3.fasta.gz	E4456_3	31535	30549	ref|YP_133675|	1-329/329	0/0	100	99.7	rel_faecium	hypothetical protein Tn916_05 [Enterococcus faecalis] | MOB_T
E4457_2.fasta.gz	E4457_2	35266	36096	ref|YP_001966134|	1-277/279	0/0	99.28	93.86	rel_faecium	hypothetical protein pEF1_p34 (plasmid) [Enterococcus faecium] | MOB_P
E4457_3.fasta.gz	E4457_3	45460	44474	ref|YP_133675|	1-329/329	0/0	100	100	rel_faecium	hypothetical protein Tn916_05 [Enterococcus faecalis] | MOB_T
E4457_4.fasta.gz	E4457_4	9831	9001	ref|YP_001966134|	1-277/279	0/0	99.28	97.83	rel_faecium	hypothetical protein pEF1_p34 (plasmid) [Enterococcus faecium] | MOB_P
E4457_5.fasta.gz	E4457_5	4207	3296	dbj|BAF44062|	1-304/304	0/0	100	99.67	rel_faecium	Mobilization Protein A (plasmid) [Enterococcus faecium] | MOB_P
E4457_8.fasta.gz	E4457_8	2	985	ref|YP_001654987|	141-468/468	0/0	70.09	93.29	rel_faecium	hypothetical protein pJS42_02 (plasmid) [Enterococcus faecium] | MOB_V
E4457_8.fasta.gz	E4457_8	3956	4372	ref|YP_001654987|	1-139/468	0/0	29.7	89.93	rel_faecium	hypothetical protein pJS42_02 (plasmid) [Enterococcus faecium] | MOB_V
E4457_9.fasta.gz	E4457_9	1561	158	ref|YP_001654987|	1-468/468	0/0	100	92.52	rel_faecium	hypothetical protein pJS42_02 (plasmid) [Enterococcus faecium] | MOB_V
E6020_4.fasta.gz	E6020_4	32552	33382	ref|YP_001966134|	1-277/279	0/0	99.28	94.58	rel_faecium	hypothetical protein pEF1_p34 (plasmid) [Enterococcus faecium] | MOB_P
E6020_5.fasta.gz	E6020_5	12234	13841	gb|ADO66931|	1-536/536	0/0	100	98.69	rel_faecium	putative relaxase partial (plasmid) [Enterococcus faecium] | MOB_P
E6020_7.fasta.gz	E6020_7	10479	11390	dbj|BAK74727|	1-304/304	0/0	100	99.67	rel_faecium	relaxase/mobilization domain-containing protein (plasmid) [Enterococcus faecium] | MOB_P
E6020_8.fasta.gz	E6020_8	6524	5613	dbj|BAF44062|	1-304/304	0/0	100	100	rel_faecium	Mobilization Protein A (plasmid) [Enterococcus faecium] | MOB_P
E6043_4.fasta.gz	E6043_4	17771	16941	ref|YP_001966134|	1-277/279	0/0	99.28	98.92	rel_faecium	hypothetical protein pEF1_p34 (plasmid) [Enterococcus faecium] | MOB_P
E6043_7.fasta.gz	E6043_7	18837	17230	gb|ADO66931|	1-536/536	0/0	100	98.69	rel_faecium	putative relaxase partial (plasmid) [Enterococcus faecium] | MOB_P
E6043_9.fasta.gz	E6043_9	1	606	dbj|BAF44062|	103-304/304	0/0	66.45	100	rel_faecium	Mobilization Protein A (plasmid) [Enterococcus faecium] | MOB_P
E6043_9.fasta.gz	E6043_9	6860	7165	dbj|BAF36629|	1-102/304	0/0	33.55	98.04	rel_faecium	mobilization protein (plasmid) [Enterococcus faecium] | MOB_P
E6055_2.fasta.gz	E6055_2	31869	32699	ref|YP_001966134|	1-277/279	0/0	99.28	93.86	rel_faecium	hypothetical protein pEF1_p34 (plasmid) [Enterococcus faecium] | MOB_P
E6055_3.fasta.gz	E6055_3	29182	30012	ref|YP_001966134|	1-277/279	0/0	99.28	97.83	rel_faecium	hypothetical protein pEF1_p34 (plasmid) [Enterococcus faecium] | MOB_P
E6055_5.fasta.gz	E6055_5	1801	2712	dbj|BAF44062|	1-304/304	0/0	100	100	rel_faecium	Mobilization Protein A (plasmid) [Enterococcus faecium] | MOB_P
E6975_3.fasta.gz	E6975_3	21910	21080	ref|YP_001966134|	1-277/279	0/0	99.28	94.95	rel_faecium	hypothetical protein pEF1_p34 (plasmid) [Enterococcus faecium] | MOB_P
E6975_5.fasta.gz	E6975_5	16336	15887	ref|NP_863352|	271-420/420	0/0	35.71	100	rel_faecium	MobB mobilization protein (plasmid) [Enterococcus faecalis] | MOB_V
E6975_6.fasta.gz	E6975_6	9399	10310	dbj|BAF36629|	1-304/304	0/0	100	100	rel_faecium	mobilization protein (plasmid) [Enterococcus faecium] | MOB_P
E6975_7.fasta.gz	E6975_7	225	1628	ref|YP_001654987|	1-468/468	0/0	100	92.52	rel_faecium	hypothetical protein pJS42_02 (plasmid) [Enterococcus faecium] | MOB_V
E6975_8.fasta.gz	E6975_8	2328	925	ref|YP_001654987|	1-468/468	0/0	100	98.08	rel_faecium	hypothetical protein pJS42_02 (plasmid) [Enterococcus faecium] | MOB_V
E6975_9.fasta.gz	E6975_9	1117	14	ref|YP_001654987|	1-368/468	0/0	78.63	81.25	rel_faecium	hypothetical protein pJS42_02 (plasmid) [Enterococcus faecium] | MOB_V
E6975_9.fasta.gz	E6975_9	4071	3778	ref|YP_001654987|	374-468/468	1/3	20.3	63.27	rel_faecium	hypothetical protein pJS42_02 (plasmid) [Enterococcus faecium] | MOB_V
E6988_4.fasta.gz	E6988_4	36983	36153	ref|YP_001966134|	1-277/279	0/0	99.28	98.92	rel_faecium	hypothetical protein pEF1_p34 (plasmid) [Enterococcus faecium] | MOB_P
E6988_6.fasta.gz	E6988_6	26106	24499	gb|ADO66931|	1-536/536	0/0	100	98.69	rel_faecium	putative relaxase partial (plasmid) [Enterococcus faecium] | MOB_P
E6988_7.fasta.gz	E6988_7	10479	11390	dbj|BAK74727|	1-304/304	0/0	100	99.67	rel_faecium	relaxase/mobilization domain-containing protein (plasmid) [Enterococcus faecium] | MOB_P
E6988_8.fasta.gz	E6988_8	4196	5107	dbj|BAF44062|	1-304/304	0/0	100	100	rel_faecium	Mobilization Protein A (plasmid) [Enterococcus faecium] | MOB_P
E7025_3.fasta.gz	E7025_3	34684	35514	ref|YP_001966134|	1-277/279	0/0	99.28	94.95	rel_faecium	hypothetical protein pEF1_p34 (plasmid) [Enterococcus faecium] | MOB_P
E7025_4.fasta.gz	E7025_4	8363	10015	gb|ADX81233|	1-555/561	4/8	97.86	58.53	rel_faecium	Relaxase (plasmid) [Enterococcus faecalis 62] | MOB_P
E7025_7.fasta.gz	E7025_7	5947	6858	dbj|BAF44062|	1-304/304	0/0	100	99.34	rel_faecium	Mobilization Protein A (plasmid) [Enterococcus faecium] | MOB_P
E7040_3.fasta.gz	E7040_3	42861	43847	ref|YP_133675|	1-329/329	0/0	100	100	rel_faecium	hypothetical protein Tn916_05 [Enterococcus faecalis] | MOB_T
E7040_3.fasta.gz	E7040_3	58530	59789	ref|NP_863352|	1-420/420	0/0	100	100	rel_faecium	MobB mobilization protein (plasmid) [Enterococcus faecalis] | MOB_V
E7040_4.fasta.gz	E7040_4	24273	23443	ref|YP_001966134|	1-277/279	0/0	99.28	98.92	rel_faecium	hypothetical protein pEF1_p34 (plasmid) [Enterococcus faecium] | MOB_P
E7040_6.fasta.gz	E7040_6	12370	13281	dbj|BAK74727|	1-304/304	0/0	100	98.68	rel_faecium	relaxase/mobilization domain-containing protein (plasmid) [Enterococcus faecium] | MOB_P
E7040_7.fasta.gz	E7040_7	1407	2318	dbj|BAF44062|	1-304/304	0/0	100	100	rel_faecium	Mobilization Protein A (plasmid) [Enterococcus faecium] | MOB_P
E7067_3.fasta.gz	E7067_3	35815	34985	ref|YP_001966134|	1-277/279	0/0	99.28	98.92	rel_faecium	hypothetical protein pEF1_p34 (plasmid) [Enterococcus faecium] | MOB_P
E7067_4.fasta.gz	E7067_4	35360	36190	ref|YP_001966134|	1-277/279	0/0	99.28	97.83	rel_faecium	hypothetical protein pEF1_p34 (plasmid) [Enterococcus faecium] | MOB_P
E7067_6.fasta.gz	E7067_6	10479	11390	dbj|BAK74727|	1-304/304	0/0	100	100	rel_faecium	relaxase/mobilization domain-containing protein (plasmid) [Enterococcus faecium] | MOB_P
E7067_7.fasta.gz	E7067_7	6821	7732	dbj|BAK74727|	1-304/304	0/0	100	100	rel_faecium	relaxase/mobilization domain-containing protein (plasmid) [Enterococcus faecium] | MOB_P
E7070_11.fasta.gz	E7070_11	10480	11391	dbj|BAK74727|	1-304/304	0/0	100	99.67	rel_faecium	relaxase/mobilization domain-containing protein (plasmid) [Enterococcus faecium] | MOB_P
E7070_13.fasta.gz	E7070_13	6524	5613	dbj|BAF44062|	1-304/304	0/0	100	100	rel_faecium	Mobilization Protein A (plasmid) [Enterococcus faecium] | MOB_P
E7070_5.fasta.gz	E7070_5	37349	38179	ref|YP_001966134|	1-277/279	0/0	99.28	94.22	rel_faecium	hypothetical protein pEF1_p34 (plasmid) [Enterococcus faecium] | MOB_P
E7070_8.fasta.gz	E7070_8	31937	32767	ref|YP_001966134|	1-277/279	0/0	99.28	94.95	rel_faecium	hypothetical protein pEF1_p34 (plasmid) [Enterococcus faecium] | MOB_P
E7098_4.fasta.gz	E7098_4	36227	37057	ref|YP_001966134|	1-277/279	0/0	99.28	94.95	rel_faecium	hypothetical protein pEF1_p34 (plasmid) [Enterococcus faecium] | MOB_P
E7114_10.fasta.gz	E7114_10	1073	3	ref|YP_001654987|	1-357/468	0/0	76.28	90.48	rel_faecium	hypothetical protein pJS42_02 (plasmid) [Enterococcus faecium] | MOB_V
E7114_10.fasta.gz	E7114_10	4371	4042	ref|YP_001654987|	359-468/468	0/0	23.5	98.18	rel_faecium	hypothetical protein pJS42_02 (plasmid) [Enterococcus faecium] | MOB_V
E7114_11.fasta.gz	E7114_11	1067	3	ref|YP_001654987|	1-355/468	0/0	75.85	97.47	rel_faecium	hypothetical protein pJS42_02 (plasmid) [Enterococcus faecium] | MOB_V
E7114_11.fasta.gz	E7114_11	4304	3969	ref|YP_001654987|	357-468/468	0/0	23.93	100	rel_faecium	hypothetical protein pJS42_02 (plasmid) [Enterococcus faecium] | MOB_V
E7114_3.fasta.gz	E7114_3	5232	4402	ref|YP_001966134|	1-277/279	0/0	99.28	94.95	rel_faecium	hypothetical protein pEF1_p34 (plasmid) [Enterococcus faecium] | MOB_P
E7114_7.fasta.gz	E7114_7	9387	10298	dbj|BAF36629|	1-304/304	0/0	100	100	rel_faecium	mobilization protein (plasmid) [Enterococcus faecium] | MOB_P
E7160_10.fasta.gz	E7160_10	7242	8153	dbj|BAF44062|	1-304/304	0/0	100	99.34	rel_faecium	Mobilization Protein A (plasmid) [Enterococcus faecium] | MOB_P
E7160_11.fasta.gz	E7160_11	3483	4394	dbj|BAF36629|	1-304/304	0/0	100	100	rel_faecium	mobilization protein (plasmid) [Enterococcus faecium] | MOB_P
E7160_8.fasta.gz	E7160_8	14421	14050	ref|YP_691715|	181-304/304	0/0	40.79	83.87	rel_faecium	putative mobilization protein (plasmid) [Enterococcus faecium] | MOB_P
E7160_8.fasta.gz	E7160_8	14962	14306	dbj|BAF44062|	1-219/304	0/0	72.04	95.43	rel_faecium	Mobilization Protein A (plasmid) [Enterococcus faecium] | MOB_P
E7171_2.fasta.gz	E7171_2	28946	29776	ref|YP_001966134|	1-277/279	0/0	99.28	98.92	rel_faecium	hypothetical protein pEF1_p34 (plasmid) [Enterococcus faecium] | MOB_P
E7171_2.fasta.gz	E7171_2	51357	52139	gb|AEF32592|	1-261/261	0/0	100	86.97	rel_faecium	hypothetical protein pLG2-0032 (plasmid) [Enterococcus faecalis] | MOB_C
E7171_3.fasta.gz	E7171_3	8363	10015	gb|ADX81233|	1-555/561	4/8	97.86	58.53	rel_faecium	Relaxase (plasmid) [Enterococcus faecalis 62] | MOB_P
E7171_6.fasta.gz	E7171_6	7654	6743	dbj|BAF44062|	1-304/304	0/0	100	100	rel_faecium	Mobilization Protein A (plasmid) [Enterococcus faecium] | MOB_P
E7196_3.fasta.gz	E7196_3	26938	26108	ref|YP_001966134|	1-277/279	0/0	99.28	94.95	rel_faecium	hypothetical protein pEF1_p34 (plasmid) [Enterococcus faecium] | MOB_P
E7196_4.fasta.gz	E7196_4	3437	2943	gb|ADW93779|	154-304/304	4/18	49.01	65.87	rel_faecium	putative mobilization protein (plasmid) [Enterococcus durans] | MOB_P
E7196_4.fasta.gz	E7196_4	3867	3310	dbj|BAK74727|	1-184/304	5/6	59.87	74.47	rel_faecium	relaxase/mobilization domain-containing protein (plasmid) [Enterococcus faecium] | MOB_P
E7196_6.fasta.gz	E7196_6	3491	4402	dbj|BAK74727|	1-304/304	0/0	100	99.01	rel_faecium	relaxase/mobilization domain-containing protein (plasmid) [Enterococcus faecium] | MOB_P
E7199_5.fasta.gz	E7199_5	1099	188	dbj|BAF44062|	1-304/304	0/0	100	100	rel_faecium	Mobilization Protein A (plasmid) [Enterococcus faecium] | MOB_P
E7207_5.fasta.gz	E7207_5	42897	43727	ref|YP_001966134|	1-277/279	0/0	99.28	94.95	rel_faecium	hypothetical protein pEF1_p34 (plasmid) [Enterococcus faecium] | MOB_P
E7237_2.fasta.gz	E7237_2	26203	27033	ref|YP_001966134|	1-277/279	0/0	99.28	98.92	rel_faecium	hypothetical protein pEF1_p34 (plasmid) [Enterococcus faecium] | MOB_P
E7237_2.fasta.gz	E7237_2	47797	48579	gb|AEF32592|	1-261/261	0/0	100	86.97	rel_faecium	hypothetical protein pLG2-0032 (plasmid) [Enterococcus faecalis] | MOB_C
E7237_4.fasta.gz	E7237_4	7940	8851	dbj|BAF44062|	1-304/304	0/0	100	99.67	rel_faecium	Mobilization Protein A (plasmid) [Enterococcus faecium] | MOB_P
E7240_10.fasta.gz	E7240_10	1813	3225	ref|YP_001654987|	1-468/468	1/3	100	76.64	rel_faecium	hypothetical protein pJS42_02 (plasmid) [Enterococcus faecium] | MOB_V
E7240_3.fasta.gz	E7240_3	10384	11214	ref|YP_001966134|	1-277/279	0/0	99.28	93.5	rel_faecium	hypothetical protein pEF1_p34 (plasmid) [Enterococcus faecium] | MOB_P
E7240_7.fasta.gz	E7240_7	3483	4394	dbj|BAF36629|	1-304/304	0/0	100	100	rel_faecium	mobilization protein (plasmid) [Enterococcus faecium] | MOB_P
E7240_9.fasta.gz	E7240_9	2572	1169	ref|YP_001654987|	1-468/468	0/0	100	92.52	rel_faecium	hypothetical protein pJS42_02 (plasmid) [Enterococcus faecium] | MOB_V
E7246_10.fasta.gz	E7246_10	8379	7468	dbj|BAF44062|	1-304/304	0/0	100	99.34	rel_faecium	Mobilization Protein A (plasmid) [Enterococcus faecium] | MOB_P
E7246_5.fasta.gz	E7246_5	56000	55170	ref|YP_001966134|	1-277/279	0/0	99.28	94.95	rel_faecium	hypothetical protein pEF1_p34 (plasmid) [Enterococcus faecium] | MOB_P
E7246_8.fasta.gz	E7246_8	24955	24506	ref|NP_863352|	271-420/420	0/0	35.71	100	rel_faecium	MobB mobilization protein (plasmid) [Enterococcus faecalis] | MOB_V
E7246_9.fasta.gz	E7246_9	9400	10311	dbj|BAF36629|	1-304/304	0/0	100	100	rel_faecium	mobilization protein (plasmid) [Enterococcus faecium] | MOB_P
E7313_2.fasta.gz	E7313_2	33364	34194	ref|YP_001966134|	1-277/279	0/0	99.28	94.95	rel_faecium	hypothetical protein pEF1_p34 (plasmid) [Enterococcus faecium] | MOB_P
E7356_2.fasta.gz	E7356_2	214617	213787	ref|YP_001966134|	1-277/279	0/0	99.28	98.92	rel_faecium	hypothetical protein pEF1_p34 (plasmid) [Enterococcus faecium] | MOB_P
E7356_3.fasta.gz	E7356_3	44998	46515	ref|YP_002274390|	1-506/506	0/0	100	100	rel_faecium	hypothetical protein pMG1_p45 (plasmid) [Enterococcus faecium] | MOB_P
E7357_2.fasta.gz	E7357_2	168824	167994	ref|YP_001966134|	1-277/279	0/0	99.28	98.92	rel_faecium	hypothetical protein pEF1_p34 (plasmid) [Enterococcus faecium] | MOB_P
E7357_4.fasta.gz	E7357_4	45055	43538	ref|YP_002274390|	1-506/506	0/0	100	100	rel_faecium	hypothetical protein pMG1_p45 (plasmid) [Enterococcus faecium] | MOB_P
E7429_2.fasta.gz	E7429_2	29463	30293	ref|YP_001966134|	1-277/279	0/0	99.28	98.92	rel_faecium	hypothetical protein pEF1_p34 (plasmid) [Enterococcus faecium] | MOB_P
E7429_2.fasta.gz	E7429_2	136728	138053	gb|AAF72355|	1-442/442	0/0	100	100	rel_faecium	Rlx-like protein (plasmid) [Enterococcus faecalis] | MOB_P
E7429_3.fasta.gz	E7429_3	27490	25973	ref|YP_002274390|	1-506/506	0/0	100	100	rel_faecium	hypothetical protein pMG1_p45 (plasmid) [Enterococcus faecium] | MOB_P
E7429_7.fasta.gz	E7429_7	4328	5263	gb|ADW93779|	1-304/304	1/8	100	90.39	rel_faecium	putative mobilization protein (plasmid) [Enterococcus durans] | MOB_P
E7441_4.fasta.gz	E7441_4	33630	32719	dbj|BAF44062|	1-304/304	0/0	100	100	rel_faecium	Mobilization Protein A (plasmid) [Enterococcus faecium] | MOB_P
E7441_6.fasta.gz	E7441_6	2	742	ref|YP_001654987|	225-468/468	1/3	52.14	65.18	rel_faecium	hypothetical protein pJS42_02 (plasmid) [Enterococcus faecium] | MOB_V
E7441_6.fasta.gz	E7441_6	3404	4072	ref|YP_001654987|	1-223/468	0/0	47.65	89.69	rel_faecium	hypothetical protein pJS42_02 (plasmid) [Enterococcus faecium] | MOB_V
E7441_7.fasta.gz	E7441_7	1	834	ref|YP_001654987|	191-468/468	0/0	59.4	98.2	rel_faecium	hypothetical protein pJS42_02 (plasmid) [Enterococcus faecium] | MOB_V
E7441_7.fasta.gz	E7441_7	3083	3652	ref|YP_001654987|	1-190/468	0/0	40.6	98.42	rel_faecium	hypothetical protein pJS42_02 (plasmid) [Enterococcus faecium] | MOB_V
E7471_4.fasta.gz	E7471_4	64126	65778	gb|ADX81233|	1-555/561	4/8	97.86	57.63	rel_faecium	Relaxase (plasmid) [Enterococcus faecalis 62] | MOB_P
E7471_6.fasta.gz	E7471_6	6835	7746	dbj|BAF44062|	1-304/304	0/0	100	99.67	rel_faecium	Mobilization Protein A (plasmid) [Enterococcus faecium] | MOB_P
E7471_7.fasta.gz	E7471_7	4261	2858	ref|YP_001654987|	1-468/468	0/0	100	92.52	rel_faecium	hypothetical protein pJS42_02 (plasmid) [Enterococcus faecium] | MOB_V
E7591_2.fasta.gz	E7591_2	33364	34194	ref|YP_001966134|	1-277/279	0/0	99.28	94.95	rel_faecium	hypothetical protein pEF1_p34 (plasmid) [Enterococcus faecium] | MOB_P
E7591_4.fasta.gz	E7591_4	6823	7734	dbj|BAK74727|	1-304/304	0/0	100	100	rel_faecium	relaxase/mobilization domain-containing protein (plasmid) [Enterococcus faecium] | MOB_P
E7654_3.fasta.gz	E7654_3	32553	33383	ref|YP_001966134|	1-277/279	0/0	99.28	94.95	rel_faecium	hypothetical protein pEF1_p34 (plasmid) [Enterococcus faecium] | MOB_P
E7654_4.fasta.gz	E7654_4	20458	19199	ref|NP_863352|	1-420/420	0/0	100	100	rel_faecium	MobB mobilization protein (plasmid) [Enterococcus faecalis] | MOB_V
E7654_5.fasta.gz	E7654_5	3483	4394	dbj|BAF36629|	1-304/304	0/0	100	100	rel_faecium	mobilization protein (plasmid) [Enterococcus faecium] | MOB_P
E7654_6.fasta.gz	E7654_6	2100	3503	ref|YP_001654987|	1-468/468	0/0	100	92.52	rel_faecium	hypothetical protein pJS42_02 (plasmid) [Enterococcus faecium] | MOB_V
E7663_3.fasta.gz	E7663_3	32553	33383	ref|YP_001966134|	1-277/279	0/0	99.28	94.95	rel_faecium	hypothetical protein pEF1_p34 (plasmid) [Enterococcus faecium] | MOB_P
E7663_4.fasta.gz	E7663_4	9055	7796	ref|NP_863352|	1-420/420	0/0	100	100	rel_faecium	MobB mobilization protein (plasmid) [Enterococcus faecalis] | MOB_V
E7663_5.fasta.gz	E7663_5	3483	4394	dbj|BAF36629|	1-304/304	0/0	100	100	rel_faecium	mobilization protein (plasmid) [Enterococcus faecium] | MOB_P
E7663_6.fasta.gz	E7663_6	818	2221	ref|YP_001654987|	1-468/468	0/0	100	92.52	rel_faecium	hypothetical protein pJS42_02 (plasmid) [Enterococcus faecium] | MOB_V
E7933_2.fasta.gz	E7933_2	32208	33038	ref|YP_001966134|	1-277/279	0/0	99.28	98.92	rel_faecium	hypothetical protein pEF1_p34 (plasmid) [Enterococcus faecium] | MOB_P
E7933_3.fasta.gz	E7933_3	38587	39417	ref|YP_001966134|	1-277/279	0/0	99.28	94.95	rel_faecium	hypothetical protein pEF1_p34 (plasmid) [Enterococcus faecium] | MOB_P
E7933_4.fasta.gz	E7933_4	53723	52398	gb|AAF72355|	1-442/442	0/0	100	100	rel_faecium	Rlx-like protein (plasmid) [Enterococcus faecalis] | MOB_P
E7933_5.fasta.gz	E7933_5	1186	1440	dbj|BAF44062|	1-85/304	0/0	27.96	97.65	rel_faecium	Mobilization Protein A (plasmid) [Enterococcus faecium] | MOB_P
E7933_5.fasta.gz	E7933_5	1422	2096	dbj|BAF44062|	80-304/304	0/0	74.01	99.11	rel_faecium	Mobilization Protein A (plasmid) [Enterococcus faecium] | MOB_P
E7933_7.fasta.gz	E7933_7	3398	3652	dbj|BAF44062|	1-85/304	0/0	27.96	96.47	rel_faecium	Mobilization Protein A (plasmid) [Enterococcus faecium] | MOB_P
E7933_7.fasta.gz	E7933_7	3634	4308	dbj|BAF44062|	80-304/304	0/0	74.01	99.11	rel_faecium	Mobilization Protein A (plasmid) [Enterococcus faecium] | MOB_P
E7933_8.fasta.gz	E7933_8	2775	4178	ref|YP_001654987|	1-468/468	0/0	100	99.14	rel_faecium	hypothetical protein pJS42_02 (plasmid) [Enterococcus faecium] | MOB_V
E7948_2.fasta.gz	E7948_2	33364	34194	ref|YP_001966134|	1-277/279	0/0	99.28	94.95	rel_faecium	hypothetical protein pEF1_p34 (plasmid) [Enterococcus faecium] | MOB_P
E7948_2.fasta.gz	E7948_2	133230	132217	gb|ADX78807|	4-325/326	16/44	94.48	28.12	rel_faecium	TN916 replication initiation factor family protein [Enterococcus faecalis 62] | MOB_T
E7948_3.fasta.gz	E7948_3	34195	32870	gb|AAF72355|	1-442/442	0/0	100	100	rel_faecium	Rlx-like protein (plasmid) [Enterococcus faecalis] | MOB_P
E7948_4.fasta.gz	E7948_4	4320	4682	dbj|BAF36629|	1-120/304	1/1	39.47	92.56	rel_faecium	mobilization protein (plasmid) [Enterococcus faecium] | MOB_P
E7948_4.fasta.gz	E7948_4	4978	5268	dbj|BAF36629|	216-304/304	1/8	29.28	76.29	rel_faecium	mobilization protein (plasmid) [Enterococcus faecium] | MOB_P
E7948_4.fasta.gz	E7948_4	11448	12383	gb|ADW93779|	1-304/304	1/8	100	90.39	rel_faecium	putative mobilization protein (plasmid) [Enterococcus durans] | MOB_P
E8014_2.fasta.gz	E8014_2	33364	34194	ref|YP_001966134|	1-277/279	0/0	99.28	94.95	rel_faecium	hypothetical protein pEF1_p34 (plasmid) [Enterococcus faecium] | MOB_P
E8014_5.fasta.gz	E8014_5	4328	5263	gb|ADW93779|	1-304/304	1/8	100	90.39	rel_faecium	putative mobilization protein (plasmid) [Enterococcus durans] | MOB_P
E8040_2.fasta.gz	E8040_2	33245	34075	ref|YP_001966134|	1-277/279	0/0	99.28	98.92	rel_faecium	hypothetical protein pEF1_p34 (plasmid) [Enterococcus faecium] | MOB_P
E8040_3.fasta.gz	E8040_3	31728	32558	ref|YP_001966134|	1-277/279	0/0	99.28	97.83	rel_faecium	hypothetical protein pEF1_p34 (plasmid) [Enterococcus faecium] | MOB_P
E8040_4.fasta.gz	E8040_4	8817	7906	dbj|BAF44062|	1-304/304	0/0	100	99.34	rel_faecium	Mobilization Protein A (plasmid) [Enterococcus faecium] | MOB_P
E8172_11.fasta.gz	E8172_11	1479	76	ref|YP_001654987|	1-468/468	0/0	100	98.29	rel_faecium	hypothetical protein pJS42_02 (plasmid) [Enterococcus faecium] | MOB_V
E8172_2.fasta.gz	E8172_2	33654	34484	ref|YP_001966134|	1-277/279	0/0	99.28	93.86	rel_faecium	hypothetical protein pEF1_p34 (plasmid) [Enterococcus faecium] | MOB_P
E8172_3.fasta.gz	E8172_3	29182	30012	ref|YP_001966134|	1-277/279	0/0	99.28	97.83	rel_faecium	hypothetical protein pEF1_p34 (plasmid) [Enterococcus faecium] | MOB_P
E8172_5.fasta.gz	E8172_5	5786	4875	dbj|BAF36629|	1-304/304	0/0	100	95.07	rel_faecium	mobilization protein (plasmid) [Enterococcus faecium] | MOB_P
E8172_6.fasta.gz	E8172_6	5542	4607	gb|ADW93779|	1-304/304	1/8	100	90.7	rel_faecium	putative mobilization protein (plasmid) [Enterococcus durans] | MOB_P
E8172_9.fasta.gz	E8172_9	1602	199	ref|YP_001654987|	1-468/468	0/0	100	92.52	rel_faecium	hypothetical protein pJS42_02 (plasmid) [Enterococcus faecium] | MOB_V
E8195_2.fasta.gz	E8195_2	29463	30293	ref|YP_001966134|	1-277/279	0/0	99.28	98.92	rel_faecium	hypothetical protein pEF1_p34 (plasmid) [Enterococcus faecium] | MOB_P
E8195_5.fasta.gz	E8195_5	6821	7732	dbj|BAK74727|	1-304/304	0/0	100	100	rel_faecium	relaxase/mobilization domain-containing protein (plasmid) [Enterococcus faecium] | MOB_P
E8202_2.fasta.gz	E8202_2	29463	30293	ref|YP_001966134|	1-277/279	0/0	99.28	98.92	rel_faecium	hypothetical protein pEF1_p34 (plasmid) [Enterococcus faecium] | MOB_P
E8202_5.fasta.gz	E8202_5	9924	9013	dbj|BAF44062|	1-304/304	0/0	100	100	rel_faecium	Mobilization Protein A (plasmid) [Enterococcus faecium] | MOB_P
E8202_7.fasta.gz	E8202_7	2099	3580	gb|AAA25387|	1-493/494	3/5	99.39	61.9	rel_faecium	mobilization peptide (plasmid) [Plasmid pMV158] | MOB_V
E8284_2.fasta.gz	E8284_2	29463	30293	ref|YP_001966134|	1-277/279	0/0	99.28	98.92	rel_faecium	hypothetical protein pEF1_p34 (plasmid) [Enterococcus faecium] | MOB_P
E8284_3.fasta.gz	E8284_3	16839	15514	gb|AAF72355|	1-442/442	0/0	100	100	rel_faecium	Rlx-like protein (plasmid) [Enterococcus faecalis] | MOB_P
E8284_4.fasta.gz	E8284_4	6601	5690	dbj|BAF44062|	1-304/304	0/0	100	100	rel_faecium	Mobilization Protein A (plasmid) [Enterococcus faecium] | MOB_P
E8290_2.fasta.gz	E8290_2	29463	30293	ref|YP_001966134|	1-277/279	0/0	99.28	98.92	rel_faecium	hypothetical protein pEF1_p34 (plasmid) [Enterococcus faecium] | MOB_P
E8290_3.fasta.gz	E8290_3	16839	15514	gb|AAF72355|	1-442/442	0/0	100	100	rel_faecium	Rlx-like protein (plasmid) [Enterococcus faecalis] | MOB_P
E8290_4.fasta.gz	E8290_4	4538	5449	dbj|BAF44062|	1-304/304	0/0	100	100	rel_faecium	Mobilization Protein A (plasmid) [Enterococcus faecium] | MOB_P
E8328_2.fasta.gz	E8328_2	29463	30293	ref|YP_001966134|	1-277/279	0/0	99.28	98.92	rel_faecium	hypothetical protein pEF1_p34 (plasmid) [Enterococcus faecium] | MOB_P
E8377_2.fasta.gz	E8377_2	29463	30293	ref|YP_001966134|	1-277/279	0/0	99.28	98.92	rel_faecium	hypothetical protein pEF1_p34 (plasmid) [Enterococcus faecium] | MOB_P
E8377_3.fasta.gz	E8377_3	35526	34201	gb|AAF72355|	1-442/442	0/0	100	100	rel_faecium	Rlx-like protein (plasmid) [Enterococcus faecalis] | MOB_P
E8377_4.fasta.gz	E8377_4	612	1523	dbj|BAF44062|	1-304/304	0/0	100	100	rel_faecium	Mobilization Protein A (plasmid) [Enterococcus faecium] | MOB_P
E8407_2.fasta.gz	E8407_2	28458	29288	ref|YP_001966134|	1-277/279	0/0	99.28	93.86	rel_faecium	hypothetical protein pEF1_p34 (plasmid) [Enterococcus faecium] | MOB_P
E8407_2.fasta.gz	E8407_2	28764	30056	ref|YP_002274390|	36-500/506	10/70	81.62	26.91	rel_faecium	hypothetical protein pMG1_p45 (plasmid) [Enterococcus faecium] | MOB_P
E8407_3.fasta.gz	E8407_3	41710	40799	dbj|BAF44062|	1-304/304	0/0	100	100	rel_faecium	Mobilization Protein A (plasmid) [Enterococcus faecium] | MOB_P
E8414_2.fasta.gz	E8414_2	30530	31360	ref|YP_001966134|	1-277/279	0/0	99.28	98.92	rel_faecium	hypothetical protein pEF1_p34 (plasmid) [Enterococcus faecium] | MOB_P
E8414_6.fasta.gz	E8414_6	3482	4393	dbj|BAF36629|	1-304/304	0/0	100	100	rel_faecium	mobilization protein (plasmid) [Enterococcus faecium] | MOB_P
E8414_8.fasta.gz	E8414_8	638	2041	ref|YP_001654987|	1-468/468	0/0	100	92.31	rel_faecium	hypothetical protein pJS42_02 (plasmid) [Enterococcus faecium] | MOB_V
E8423_2.fasta.gz	E8423_2	35210	36040	ref|YP_001966134|	1-277/279	0/0	99.28	94.95	rel_faecium	hypothetical protein pEF1_p34 (plasmid) [Enterococcus faecium] | MOB_P
E8423_2.fasta.gz	E8423_2	196588	195758	ref|YP_001966134|	1-277/279	0/0	99.28	93.86	rel_faecium	hypothetical protein pEF1_p34 (plasmid) [Enterococcus faecium] | MOB_P
E8440_2.fasta.gz	E8440_2	30648	32165	ref|YP_002274390|	1-506/506	0/0	100	100	rel_faecium	hypothetical protein pMG1_p45 (plasmid) [Enterococcus faecium] | MOB_P
E8440_2.fasta.gz	E8440_2	97488	98318	ref|YP_001966134|	1-277/279	0/0	99.28	98.92	rel_faecium	hypothetical protein pEF1_p34 (plasmid) [Enterococcus faecium] | MOB_P
E8440_5.fasta.gz	E8440_5	3482	4393	dbj|BAF36629|	1-304/304	0/0	100	100	rel_faecium	mobilization protein (plasmid) [Enterococcus faecium] | MOB_P
E8481_2.fasta.gz	E8481_2	27714	28544	ref|YP_001966134|	1-277/279	0/0	99.28	96.39	rel_faecium	hypothetical protein pEF1_p34 (plasmid) [Enterococcus faecium] | MOB_P
E8481_4.fasta.gz	E8481_4	17415	18674	ref|NP_863352|	1-420/420	0/0	100	100	rel_faecium	MobB mobilization protein (plasmid) [Enterococcus faecalis] | MOB_V
E8691_2.fasta.gz	E8691_2	33586	34416	ref|YP_001966134|	1-277/279	0/0	99.28	93.86	rel_faecium	hypothetical protein pEF1_p34 (plasmid) [Enterococcus faecium] | MOB_P
E8691_4.fasta.gz	E8691_4	6454	7365	dbj|BAF44062|	1-304/304	0/0	100	99.67	rel_faecium	Mobilization Protein A (plasmid) [Enterococcus faecium] | MOB_P
E8691_6.fasta.gz	E8691_6	3	452	ref|YP_001654987|	322-468/468	1/3	31.41	60	rel_faecium	hypothetical protein pJS42_02 (plasmid) [Enterococcus faecium] | MOB_V
E8691_6.fasta.gz	E8691_6	3105	4061	ref|YP_001654987|	1-319/468	0/0	68.16	85.89	rel_faecium	hypothetical protein pJS42_02 (plasmid) [Enterococcus faecium] | MOB_V
E8867_2.fasta.gz	E8867_2	16147	17133	ref|YP_133675|	1-329/329	0/0	100	100	rel_faecium	hypothetical protein Tn916_05 [Enterococcus faecalis] | MOB_T
E8867_2.fasta.gz	E8867_2	29463	30722	ref|NP_863352|	1-420/420	0/0	100	100	rel_faecium	MobB mobilization protein (plasmid) [Enterococcus faecalis] | MOB_V
E8927_2.fasta.gz	E8927_2	29338	30168	ref|YP_001966134|	1-277/279	0/0	99.28	96.39	rel_faecium	hypothetical protein pEF1_p34 (plasmid) [Enterococcus faecium] | MOB_P
E8927_4.fasta.gz	E8927_4	3539	2127	ref|YP_001654987|	1-468/468	1/3	100	80.89	rel_faecium	hypothetical protein pJS42_02 (plasmid) [Enterococcus faecium] | MOB_V
E8927_4.fasta.gz	E8927_4	6175	6008	ref|YP_001654987|	395-450/468	0/0	11.97	82.14	rel_faecium	hypothetical protein pJS42_02 (plasmid) [Enterococcus faecium] | MOB_V
E8927_4.fasta.gz	E8927_4	7374	6271	ref|YP_001654987|	1-368/468	0/0	78.63	82.06	rel_faecium	hypothetical protein pJS42_02 (plasmid) [Enterococcus faecium] | MOB_V
E8927_4.fasta.gz	E8927_4	11439	10027	ref|YP_001654987|	1-468/468	1/3	100	77.28	rel_faecium	hypothetical protein pJS42_02 (plasmid) [Enterococcus faecium] | MOB_V
E8927_5.fasta.gz	E8927_5	8304	7393	dbj|BAF44062|	1-304/304	0/0	100	99.67	rel_faecium	Mobilization Protein A (plasmid) [Enterococcus faecium] | MOB_P

## Sheet: Plasmidome_core_genes
	Gene	query_name	seed_ortholog	seed_evalue	seed_score	predicted_gene_name	GO_terms	KEGG_KOs	BiGG_reactions	Annotation_tax_scope	OGs	BestOG	COG_cat	eggNOG_annotation	Non.unique.Gene.name	Annotation	Population
1	bin3_3	IIAENCCH_00128	279808.SH2310	2.6e-90	290					bactNOG[38]	083KF@bactNOG,COG1961@NOG	083KF|3e-62|212.8	L	Resolvase, N terminal domain		Putative transposon Tn552 DNA-invertase bin3	1
2	copA_1	IIAENCCH_00096	702450.CUW_0937	6.4e-256	840.9	ZNTA		K17686		bactNOG[38]	05C59@bactNOG,0I6K9@eryNOG,0ND5J@firmNOG,COG2217@NOG	0I6K9|1.9e-284|949.1	P	copper-exporting ATPase		copper-translocating P-type ATPase	1
3	copA_2	IIAENCCH_00107	465541.SSAG_04275	2.4e-85	280.4	COPA		K01533,K17686	CU2abcpp	bactNOG[38]	00BF1@actNOG,05C59@bactNOG,COG2217@NOG	00BF1|2.3e-122|413.3	P	p-type atpase		copper-translocating P-type ATPase	1
4	copA_3	IIAENCCH_00137	572544.Ilyop_1496	2.7e-297	978	ZNTA		K17686		bactNOG[38]	05C59@bactNOG,0QEZJ@fusoNOG,COG2217@NOG	0QEZJ|0.0|1143.2	P	copper-exporting ATPase		copper-translocating P-type ATPase	1
5	copB	IIAENCCH_00139	866771.HMPREF9296_1295	0	1239.6	COPB	GO:0005575,GO:0005623,GO:0005886,GO:0016020,GO:0044464,GO:0071944	K01533,K17686	CU2abcpp	bactNOG[38]	059QE@bacteNOG,05C59@bactNOG,09A32@bctoNOG,COG2217@NOG	059QE|0.0|1100.5	P	E1-E2 ATPase		copper-translocating P-type ATPase	1
6	copY_1	IIAENCCH_00095	411474.COPEUT_01350	2.8e-18	60	BLAI	GO:0005575,GO:0005622,GO:0005623,GO:0005737,GO:0044424,GO:0044464	K02171		bactNOG[38]	05NA0@bactNOG,0EUGM@cloNOG,0NMAU@firmNOG,COG3682@NOG	05NA0|4.4e-23|84.9	K	Transcriptional regulator		copper transport repressor, CopY/TcrY family	1
[truncated: 1,056 more rows]
